# Supplementary material for: Defining the Functional Interactome of Spliceosome-Associated G-Patch Protein Gpl1 in the Fission Yeast Schizosaccharomyces pombe
Source: Int J Mol Sci. 2022 Oct 24;23(21):12800. doi: 10.3390/ijms232112800 (PMC9658070; doi:10.3390/ijms232112800)
Supplement: Supplementary file 1 [file ijms-23-12800-s001.zip]

Archive with 5 entries (5 files):
- Supplementary data/Figure S1.pptx
- Supplementary data/Figure S2.pptx
- Supplementary data/Table S1.xlsx
- Supplementary data/Table S2.xlsx
- Supplementary data/Table S3.xlsx
