# Supplementary material for: Defining the Functional Interactome of Spliceosome-Associated G-Patch Protein Gpl1 in the Fission Yeast Schizosaccharomyces pombe
Source: Int J Mol Sci. 2022 Oct 24;23(21):12800. doi: 10.3390/ijms232112800 (PMC9658070; doi:10.3390/ijms232112800)
Supplement: Supplementary file 1 [file ijms-23-12800-s001.zip › Supplementary data/Table S1.xlsx]

## Sheet: Table S1 to Figure 1
Table S1: List of proteins co-purified with Gpl1, Gih35 and Wdr83 proteins
Protein IDs	Majority protein IDs	Peptide counts (all)	Peptide counts (razor+unique)	Peptide counts (unique)	Protein names	Gene names	Alternative names	Most abundant interactors in Figure 1	Ribozomal proteins	TOP20 SAF Gpl1	TOP20 SAF Gih35	TOP20 SAF Wdr83	Fasta headers	Number of proteins	Peptides	Razor + unique peptides	Unique peptides	Peptides Gpl1-TAP	Peptides SPAC20H4.09-TAP	Peptides Wdr83-TAP	Razor + unique peptides Gpl1-TAP	Razor + unique peptides SPAC20H4.09-TAP	Razor + unique peptides Wdr83-TAP	Unique peptides Gpl1-TAP	Unique peptides SPAC20H4.09-TAP	Unique peptides Wdr83-TAP	Sequence coverage [%]	Unique + razor sequence coverage [%]	Unique sequence coverage [%]	Mol. weight [kDa]	Sequence length	Sequence lengths	Q-value	Score	Sequence coverage Gpl1-TAP [%]	Sequence coverage SPAC20H4.09-TAP [%]	Sequence coverage Wdr83-TAP [%]	Intensity	Intensity Gpl1-TAP	Intensity SPAC20H4.09-TAP	Intensity Wdr83-TAP	LFQ intensity Gpl1-TAP	LFQ intensity SPAC20H4.09-TAP	LFQ intensity Wdr83-TAP	MS/MS count Gpl1-TAP	MS/MS count SPAC20H4.09-TAP	MS/MS count Wdr83-TAP	MS/MS count	Only identified by site
SPAC20H4.06c;Q9HE07	SPAC20H4.06c;Q9HE07	69;69	69;69	69;69	Uncharacterized protein C20H4.06c	SPAC20H4.06c	Gpl1	yes	no	yes	yes	yes	G-patch RNA-binding protein, involved in splicing Gpl1;Uncharacterized protein C20H4.06c OS=Schizosaccharomyces pombe (strain 972 / ATCC 24843) OX=284812 GN=SPAC20H4.06c PE=4 SV=1	2	69	69	69	61	51	22	61	51	22	61	51	22	84.5	84.5	84.5	60.763	534	534;534	0	323.31	77.9	77	42.7	11522000000	1647300000	9536600000	337630000	85719000	118240000	19375000	501	762	346	1609
SPCC1223.05c;P05733;SPAPB17E12.05;P59289	SPCC1223.05c;P05733;SPAPB17E12.05;P59289	10;10;8;8	10;10;8;8	10;10;8;8	60S ribosomal protein L37-B;60S ribosomal protein L37-A	rpl37b;rpl37a			yes				60S ribosomal protein L37 (predicted);60S ribosomal protein L37-B OS=Schizosaccharomyces pombe (strain 972 / ATCC 24843) OX=284812 GN=rpl3702 PE=1 SV=4;60S ribosomal protein L37 (predicted);60S ribosomal protein L37-A OS=Schizosaccharomyces pombe (strain 9	4	10	10	10	9	6	4	9	6	4	9	6	4	62.6	62.6	62.6	10.087	91	91;91;89;89	0	165.76	62.6	52.7	42.9	329400000	71373000	224890000	33141000	13247000	9870800	4558300	39	27	61	127
SPCC970.05;SPBC405.07;Q92365;O94658	SPCC970.05;SPBC405.07;Q92365;O94658	9;9;9;9	9;9;9;9	9;9;9;9	60S ribosomal protein L36-A;60S ribosomal protein L36-B	rpl36a;rpl36b			yes				60S ribosomal protein L36;60S ribosomal protein L36;60S ribosomal protein L36-A OS=Schizosaccharomyces pombe (strain 972 / ATCC 24843) OX=284812 GN=rpl3601 PE=3 SV=2;60S ribosomal protein L36-B OS=Schizosaccharomyces pombe (strain 972 / ATCC 24843) OX=2848	4	9	9	9	9	6	2	9	6	2	9	6	2	52.5	52.5	52.5	11.263	99	99;99;99;99	0	238.98	52.5	49.5	22.2	164010000	52230000	108840000	2940500	6269100	5748300	1375400	43	25	5	73
SPAC1687.06c;O14069	SPAC1687.06c;O14069	12;12	12;12	12;12	Probable 60S ribosomal protein L28e	rpl28e			yes				60S ribosomal protein L28/L44 (predicted);Probable 60S ribosomal protein L28e OS=Schizosaccharomyces pombe (strain 972 / ATCC 24843) OX=284812 GN=rpl44 PE=1 SV=1	2	12	12	12	10	9	3	10	9	3	10	9	3	70.1	70.1	70.1	14.755	134	134;134	0	191.72	47	64.2	23.1	126800000	27856000	89318000	9629400	3633200	2282500	1438900	49	46	19	114
SPBC713.05;Q9C1X0	SPBC713.05;Q9C1X0	23;23	23;23	23;23	Uncharacterized WD repeat-containing protein C713.05	SPBC713.05	Wdr83	yes	no	yes	yes	yes	WD repeat protein, human MAPK organizer 1 (MORG1) family Wdr83 (predicted);Uncharacterized WD repeat-containing protein C713.05 OS=Schizosaccharomyces pombe (strain 972 / ATCC 24843) OX=284812 GN=SPBC713.05 PE=3 SV=1	2	23	23	23	15	20	7	15	20	7	15	20	7	63.3	63.3	63.3	32.956	297	297;297	0	323.31	38	59.6	25.3	3325800000	168580000	3005900000	151320000	14012000	52220000	13883000	109	363	244	716
SPCC550.02c;O59800	SPCC550.02c;O59800	22;22	22;22	22;22	Pre-mRNA-splicing factor cwf5	cwf5		yes	no	yes	yes	yes	Prp19 complex subunit, RNA-binding Cwf5;Pre-mRNA-splicing factor cwf5 OS=Schizosaccharomyces pombe (strain 972 / ATCC 24843) OX=284812 GN=cwf5 PE=1 SV=1	2	22	22	22	17	16	7	17	16	7	17	16	7	55.1	55.1	55.1	39.576	354	354;354	0	323.31	46.9	46.9	22.9	263700000	95864000	143620000	24218000	9301100	4440800	3370300	103	87	61	251
SPCC663.04;P05767	SPCC663.04;P05767	4;4	4;4	4;4	60S ribosomal protein L39	rpl39			yes				60S ribosomal protein L39;60S ribosomal protein L39 OS=Schizosaccharomyces pombe (strain 972 / ATCC 24843) OX=284812 GN=rpl39 PE=3 SV=3	2	4	4	4	4	3	1	4	3	1	4	3	1	56.9	56.9	56.9	6.3084	51	51;51	0	83.424	56.9	43.1	19.6	95275000	11817000	82773000	684660	2651500	4791600	670200	16	29	4	49
SPAC3A12.10;SPAC26A3.04;P0CT69;P0CT68	SPAC3A12.10;SPAC26A3.04;P0CT69;P0CT68	14;14;14;14	14;14;14;14	14;14;14;14					yes				60S ribosomal protein L20a (predicted);60S ribosomal protein L20 (predicted);60S ribosomal protein L20-B OS=Schizosaccharomyces pombe (strain 972 / ATCC 24843) OX=284812 GN=rpl2002 PE=1 SV=1;60S ribosomal protein L20-A OS=Schizosaccharomyces pombe (strain	4	14	14	14	8	14	2	8	14	2	8	14	2	56.8	56.8	56.8	20.599	176	176;176;176;176	0	170.46	29.5	56.8	9.1	145430000	31798000	110620000	3016600	2784700	3201600	734790	47	57	4	108
SPAC664.05;O74175	SPAC664.05;O74175	16;16	16;16	16;16	60S ribosomal protein L13	rpl13			yes				60S ribosomal protein L13 (predicted);60S ribosomal protein L13 OS=Schizosaccharomyces pombe (strain 972 / ATCC 24843) OX=284812 GN=rpl13 PE=1 SV=1	2	16	16	16	14	10	4	14	10	4	14	10	4	60.1	60.1	60.1	23.529	208	208;208	0	230.76	38.9	45.2	18.8	372660000	54206000	314410000	4049000	10444000	12984000	1358900	51	81	24	156
SPCC1322.15;SPAC23A1.08c;Q9URT8;O42846	SPCC1322.15;SPAC23A1.08c;Q9URT8;O42846	5;5;5;5	5;5;5;5	5;5;5;5	60S ribosomal protein L34-B;60S ribosomal protein L34-A	rpl34b;rpl34a			yes				60S ribosomal protein L34;60S ribosomal protein L34;60S ribosomal protein L34-B OS=Schizosaccharomyces pombe (strain 972 / ATCC 24843) OX=284812 GN=rpl3402 PE=1 SV=1;60S ribosomal protein L34-A OS=Schizosaccharomyces pombe (strain 972 / ATCC 24843) OX=2848	4	5	5	5	5	3	1	5	3	1	5	3	1	48.6	48.6	48.6	12.8	111	111;112;111;112	0	133.74	48.6	33.3	10.8	69859000	12592000	54183000	3083700	1383500	2545500	0	27	19	8	54
SPBC839.04;SPBC2F12.07c;SPAC1F7.13c;P0CT72;P0CT71;P0CT70	SPBC839.04;SPBC2F12.07c;SPAC1F7.13c;P0CT72;P0CT71;P0CT70	17;17;17;17;17;17	17;17;17;17;17;17	17;17;17;17;17;17					yes				60S ribosomal protein L8/L2 (predicted);60S ribosomal protein L8/L2 (predicted);60S ribosomal protein L8/L2 (predicted);60S ribosomal protein L2-C OS=Schizosaccharomyces pombe (strain 972 / ATCC 24843) OX=284812 GN=rpl803 PE=3 SV=1;60S ribosomal protein L2	6	17	17	17	14	10	1	14	10	1	14	10	1	43.9	43.9	43.9	27.1	253	253;253;253;253;253;253	0	187.16	43.5	30	2.8	135610000	36010000	98391000	1204600	2936300	5137000	0	48	40	2	90
SPBC29B5.03c;P78946	SPBC29B5.03c;P78946	13;13	13;13	13;13	60S ribosomal protein L26	rpl26			yes				60S ribosomal protein L26 (predicted);60S ribosomal protein L26 OS=Schizosaccharomyces pombe (strain 972 / ATCC 24843) OX=284812 GN=rpl26 PE=3 SV=1	2	13	13	13	8	11	2	8	11	2	8	11	2	54	54	54	14.341	126	126;126	0	108.67	29.4	48.4	17.5	111670000	13407000	88974000	9291600	3518700	3502800	2445100	24	40	11	75
SPCC5E4.07;P36585	SPCC5E4.07;P36585	11;11	11;11	3;3	60S ribosomal protein L28-A	rpl28a			yes				60S ribosomal protein L27/L28;60S ribosomal protein L28-A OS=Schizosaccharomyces pombe (strain 972 / ATCC 24843) OX=284812 GN=rpl2802 PE=3 SV=3	2	11	11	3	5	10	2	5	10	2	1	3	0	58.8	58.8	15.5	16.653	148	148;148	0	186.72	35.8	58.8	18.2	111950000	16433000	89187000	6329500	4051900	1659700	0	27	56	10	93
SPBC19G7.03c;SPAC19B12.04;P0CT63;P0CT62	SPBC19G7.03c;SPAC19B12.04;P0CT63;P0CT62	3;3;3;3	3;3;3;3	3;3;3;3					yes				40S ribosomal protein S30 (predicted);40S ribosomal protein S30 (predicted);40S ribosomal protein S30-B OS=Schizosaccharomyces pombe (strain 972 / ATCC 24843) OX=284812 GN=rps3002 PE=3 SV=1;40S ribosomal protein S30-A OS=Schizosaccharomyces pombe (strain 9	4	3	3	3	2	3	1	2	3	1	2	3	1	34.4	34.4	34.4	6.9101	61	61;61;61;61	0	38.286	32.8	34.4	18	213020000	14578000	169200000	29240000	9522700	7189700	7030800	11	20	35	66
SPBC29A3.04;O13672	SPBC29A3.04;O13672	18;18	18;18	18;18	60S ribosomal protein L8	rpl8			yes				60S ribosomal protein L7a/L8 (predicted);60S ribosomal protein L8 OS=Schizosaccharomyces pombe (strain 972 / ATCC 24843) OX=284812 GN=rpl8 PE=1 SV=3	2	18	18	18	12	15	3	12	15	3	12	15	3	52.9	52.9	52.9	28.606	259	259;259	0	275.14	40.9	44.8	12.7	240640000	64424000	159060000	17157000	8272100	5953400	2263400	45	54	43	142
SPCC622.18;P79071	SPCC622.18;P79071	14;14	14;14	14;14	60S ribosomal protein L6	rpl6			yes				60S ribosomal protein L6 (predicted);60S ribosomal protein L6 OS=Schizosaccharomyces pombe (strain 972 / ATCC 24843) OX=284812 GN=rpl6 PE=1 SV=2	2	14	14	14	10	10	5	10	10	5	10	10	5	49.7	49.7	49.7	21.248	195	195;195	0	163.65	37.9	37.4	23.6	167020000	21066000	132910000	13035000	2976300	4158700	2711700	32	46	42	120
SPBC337.06c;P78794	SPBC337.06c;P78794	14;14	14;14	14;14	Pre-mRNA-splicing factor cwf15	cwf15		yes	no	yes	yes		Prp19 complex subunit Cwf15;Pre-mRNA-splicing factor cwf15 OS=Schizosaccharomyces pombe (strain 972 / ATCC 24843) OX=284812 GN=cwf15 PE=1 SV=2	2	14	14	14	11	9	3	11	9	3	11	9	3	45.7	45.7	45.7	30.432	265	265;265	0	166.24	38.5	41.9	10.6	120070000	30811000	84378000	4879200	3653200	2145500	1488300	42	48	15	105
SPCC1739.13;O59855;SPAC13G7.02c;Q10265	SPCC1739.13;O59855;SPAC13G7.02c;Q10265	40;40;21;21	40;40;21;21	39;39;20;20	Probable heat shock protein ssa2;Probable heat shock protein ssa1	ssa2;ssa1			no				Hsp70 family heat shock protein Ssa2;Probable heat shock protein ssa2 OS=Schizosaccharomyces pombe (strain 972 / ATCC 24843) OX=284812 GN=ssa2 PE=1 SV=3;Hsp70 family heat shock protein Ssa1;Probable heat shock protein ssa1 OS=Schizosaccharomyces pombe (str	4	40	40	39	8	36	12	8	36	12	8	35	11	58	58	56.3	70.232	647	647;647;644;644	0	323.31	10	49.6	23.2	347570000	6150400	322050000	19366000	459900	4050700	1307200	17	219	46	282
SPAC29A4.08c;O14011	SPAC29A4.08c;O14011	19;19	19;19	19;19	Pre-mRNA-processing factor 19	prp19		yes	no	yes	yes	yes	Prp19 complex subunit, ubiquitin-protein ligase E4 Prp19;Pre-mRNA-processing factor 19 OS=Schizosaccharomyces pombe (strain 972 / ATCC 24843) OX=284812 GN=prp19 PE=1 SV=1	2	19	19	19	14	16	5	14	16	5	14	16	5	35.5	35.5	35.5	54.191	488	488;488	0	323.31	17.2	33.4	11.5	2843900000	96568000	2677300000	70096000	124790000	241850000	49058000	72	122	113	307
SPBC3E7.13c;O59733	SPBC3E7.13c;O59733	17;17	17;17	17;17	Pre-mRNA-splicing factor syf2	syf2		yes	no	yes	yes	yes	Prp19 complex subunit Syf2;Pre-mRNA-splicing factor syf2 OS=Schizosaccharomyces pombe (strain 972 / ATCC 24843) OX=284812 GN=syf2 PE=1 SV=1	2	17	17	17	10	12	4	10	12	4	10	12	4	60.3	60.3	60.3	27.972	229	229;229	0	167.92	41.9	44.5	16.2	107220000	19237000	77841000	10143000	2191000	2207000	1273100	37	62	22	121
SPCP1E11.07c;Q9UU80	SPCP1E11.07c;Q9UU80	7;7	7;7	7;7	Pre-mRNA-splicing factor cwf18	cwf18		yes	no	yes	yes	yes	complexed with Cdc5 protein Cwf18;Pre-mRNA-splicing factor cwf18 OS=Schizosaccharomyces pombe (strain 972 / ATCC 24843) OX=284812 GN=cwf18 PE=1 SV=1	2	7	7	7	6	4	2	6	4	2	6	4	2	43.7	43.7	43.7	16.659	142	142;142	0	156.8	31	32.4	14.1	106120000	56655000	40133000	9329300	7694300	1994400	2970200	22	20	12	54
SPBC56F2.02;P05734	SPBC56F2.02;P05734	11;11	11;11	4;4	60S ribosomal protein L19-A	rpl19a			yes				60S ribosomal protein L19;60S ribosomal protein L19-A OS=Schizosaccharomyces pombe (strain 972 / ATCC 24843) OX=284812 GN=rpl1901 PE=1 SV=3	2	11	11	4	6	10	4	6	10	4	2	4	1	37.8	37.8	11.4	22.723	193	193;193	0	182.15	19.2	37.3	21.8	150630000	22828000	114010000	13795000	2940500	3415400	2547800	28	62	41	131
SPAC20H4.09;Q9HE06	SPAC20H4.09;Q9HE06	39;39	39;39	39;39	Putative pre-mRNA-splicing factor ATP-dependent RNA helicase C20H4.09	SPAC20H4.09	Gih35	yes	no	yes	yes	yes	ATP-dependent RNA helicase, spliceosomal Dhx35 (predicted);Putative pre-mRNA-splicing factor ATP-dependent RNA helicase C20H4.09 OS=Schizosaccharomyces pombe (strain 972 / ATCC 24843) OX=284812 GN=SPAC20H4.09 PE=3 SV=1	2	39	39	39	16	36	8	16	36	8	16	36	8	49.6	49.6	49.6	73.032	647	647;647	0	323.31	17.9	48.2	12.1	5559000000	351660000	5089100000	118300000	27621000	134310000	16312000	92	414	121	627
SPCC613.05c;O74904	SPCC613.05c;O74904	8;8	8;8	8;8	60S ribosomal protein L35	rpl35			yes				60S ribosomal protein L35;60S ribosomal protein L35 OS=Schizosaccharomyces pombe (strain 972 / ATCC 24843) OX=284812 GN=rpl35 PE=1 SV=1	2	8	8	8	5	6	3	5	6	3	5	6	3	41.8	41.8	41.8	14.302	122	122;122	0	323.31	23.8	35.2	21.3	224600000	22421000	197170000	5006700	6478900	10703000	3936200	16	40	53	109
SPCC1259.01c;SPBC16D10.11c;P0CT67;P0CT66	SPCC1259.01c;SPBC16D10.11c;P0CT67;P0CT66	10;10;10;10	10;10;10;10	10;10;10;10					yes				40S ribosomal protein S18 (predicted);40S ribosomal protein S18 (predicted);40S ribosomal protein S18-B OS=Schizosaccharomyces pombe (strain 972 / ATCC 24843) OX=284812 GN=rps1802 PE=3 SV=1;40S ribosomal protein S18-A OS=Schizosaccharomyces pombe (strain 9	4	10	10	10	4	10	3	4	10	3	4	10	3	57.9	57.9	57.9	17.435	152	152;152;152;152	0	188.09	24.3	57.9	19.7	138300000	7138600	125360000	5799400	1009700	3810500	1284400	19	51	25	95
SPCC188.11;Q09882	SPCC188.11;Q09882	26;26	26;26	26;26	Pre-mRNA-processing protein 45	prp45		yes	no	yes	yes	yes	Prp19 complex subunit Prp45;Pre-mRNA-processing protein 45 OS=Schizosaccharomyces pombe (strain 972 / ATCC 24843) OX=284812 GN=prp45 PE=1 SV=1	2	26	26	26	18	21	10	18	21	10	18	21	10	49.9	49.9	49.9	62.696	557	557;557	0	323.31	33	42.9	17.8	279140000	70613000	187000000	21530000	5528200	3384700	2413800	75	111	61	247
SPAC644.12;P39964	SPAC644.12;P39964	48;48	48;48	48;48	Pre-mRNA-splicing factor cdc5	cdc5		yes	no	yes	yes	yes	Prp19 complex subunit Cdc5;Pre-mRNA-splicing factor cdc5 OS=Schizosaccharomyces pombe (strain 972 / ATCC 24843) OX=284812 GN=cdc5 PE=1 SV=1	2	48	48	48	25	41	17	25	41	17	25	41	17	60	60	60	86.843	757	757;757	0	323.31	32.2	55.2	25.5	385910000	51464000	297590000	36856000	2450900	2051700	2676700	93	164	133	390
SPBC16C6.11;O42935	SPBC16C6.11;O42935	12;12	12;12	4;4	60S ribosomal protein L32-B	rpl32b			yes				60S ribosomal protein L32;60S ribosomal protein L32-B OS=Schizosaccharomyces pombe (strain 972 / ATCC 24843) OX=284812 GN=rpl3201 PE=3 SV=1	2	12	12	4	6	9	2	6	9	2	3	3	0	67.7	67.7	22	14.445	127	127;127	0	156.05	27.6	56.7	11	81524000	8357900	70476000	2690300	1147500	2352900	539540	15	40	9	64
SPCC330.14c;SPAC6G9.09c;Q92354;O74884	SPCC330.14c;SPAC6G9.09c;Q92354;O74884	7;7;7;7	7;7;7;7	7;7;7;7	60S ribosomal protein L24-A;60S ribosomal protein L24-B	rpl24a;rpl24b			yes				60S ribosomal protein L24 (predicted);60S ribosomal protein L24 (predicted);60S ribosomal protein L24-A OS=Schizosaccharomyces pombe (strain 972 / ATCC 24843) OX=284812 GN=rpl2401 PE=3 SV=1;60S ribosomal protein L24-B OS=Schizosaccharomyces pombe (strain 9	4	7	7	7	5	4	0	5	4	0	5	4	0	32.9	32.9	32.9	16.912	149	149;149;149;149	0	65.783	24.8	20.8	0	58257000	8340200	49917000	0	1199400	3162400	0	17	11	0	28
SPAPB8E5.06c;SPAC17A5.03;P40372;P36584	SPAPB8E5.06c;SPAC17A5.03;P40372;P36584	21;21;21;21	21;21;21;21	21;21;21;21	60S ribosomal protein L3-A;60S ribosomal protein L3-B	rpl3a;rpl3b			yes				60S ribosomal protein L3;60S ribosomal protein L3;60S ribosomal protein L3-A OS=Schizosaccharomyces pombe (strain 972 / ATCC 24843) OX=284812 GN=rpl301 PE=1 SV=2;60S ribosomal protein L3-B OS=Schizosaccharomyces pombe (strain 972 / ATCC 24843) OX=284812 GN	4	21	21	21	13	20	3	13	20	3	13	20	3	47.2	47.2	47.2	43.816	388	388;388;388;388	0	323.31	26.8	43.8	7.2	145690000	29097000	106800000	9792400	2727800	2255700	682300	42	88	21	151
SPBP8B7.03c;P35679	SPBP8B7.03c;P35679	19;19	19;19	8;8	60S ribosomal protein L4-A	rpl4a			yes				60S ribosomal protein L4 (predicted);60S ribosomal protein L4-A OS=Schizosaccharomyces pombe (strain 972 / ATCC 24843) OX=284812 GN=rpl402 PE=1 SV=2	2	19	19	8	10	13	3	10	13	3	3	6	1	51	51	18.2	39.767	363	363;363	0	278.26	24.2	40.2	9.6	214970000	31064000	179360000	4547800	2825600	4605100	815070	38	82	16	136
SPBC32F12.11;P78958	SPBC32F12.11;P78958	25;25	25;25	13;13	Glyceraldehyde-3-phosphate dehydrogenase 1	tdh1			no				glyceraldehyde-3-phosphate dehydrogenase Tdh1;Glyceraldehyde-3-phosphate dehydrogenase 1 OS=Schizosaccharomyces pombe (strain 972 / ATCC 24843) OX=284812 GN=tdh1 PE=1 SV=1	2	25	25	13	11	24	10	11	24	10	0	13	3	59.8	59.8	25.3	35.869	336	336;336	0	323.31	36.6	56.5	32.4	1101100000	27984000	924950000	148170000	3921800	19559000	18002000	34	219	129	382
SPBP22H7.07;O13615	SPBP22H7.07;O13615	21;21	21;21	21;21	Pre-mRNA-splicing factor prp5	prp5		yes	no	yes	yes		Prp19 complex WD repeat protein Prp5;Pre-mRNA-splicing factor prp5 OS=Schizosaccharomyces pombe (strain 972 / ATCC 24843) OX=284812 GN=prp5 PE=1 SV=1	2	21	21	21	11	17	6	11	17	6	11	17	6	47.6	47.6	47.6	52.418	473	473;473	0	323.31	20.9	42.9	14.4	211420000	41607000	142540000	27271000	2787000	3639200	5462600	56	79	32	167
SPBC28F2.04c;Q9USV3	SPBC28F2.04c;Q9USV3	13;13	13;13	13;13	Pre-mRNA-splicing factor cwf7	cwf7		yes	no	yes	yes		Prp19 complex subunit Cwf7;Pre-mRNA-splicing factor cwf7 OS=Schizosaccharomyces pombe (strain 972 / ATCC 24843) OX=284812 GN=cwf7 PE=1 SV=1	2	13	13	13	6	7	2	6	7	2	6	7	2	48.7	48.7	48.7	21.317	187	187;187	0	114.53	25.7	31.6	9.1	47457000	10559000	34776000	2121800	1826500	865990	0	20	38	1	59
SPBC25H2.05;P87147	SPBC25H2.05;P87147	7;7	7;7	7;7	Nascent polypeptide-associated complex subunit alpha	egd2			no				nascent polypeptide-associated complex alpha subunit Egd2;Nascent polypeptide-associated complex subunit alpha OS=Schizosaccharomyces pombe (strain 972 / ATCC 24843) OX=284812 GN=egd2 PE=1 SV=1	2	7	7	7	1	5	4	1	5	4	1	5	4	46.8	46.8	46.8	18.785	173	173;173	0	92.627	6.4	41.6	27.7	21665000	646500	11628000	9389700	0	0	0	2	12	21	35
SPBC19C2.14;Q9UUC6	SPBC19C2.14;Q9UUC6	6;6	6;6	6;6	Small nuclear ribonucleoprotein Sm D3	smd3		yes	no	yes	yes	yes	Sm snRNP core protein Smd3;Small nuclear ribonucleoprotein Sm D3 OS=Schizosaccharomyces pombe (strain 972 / ATCC 24843) OX=284812 GN=smd3 PE=1 SV=1	2	6	6	6	3	5	2	3	5	2	3	5	2	69.1	69.1	69.1	11.033	97	97;97	0	136.74	24.7	61.9	20.6	103410000	9357000	85099000	8950700	3865500	4959900	2883000	10	34	32	76
SPBC106.18;Q10330;SPBC4F6.04;O74391	SPBC106.18;Q10330;SPBC4F6.04;O74391	7;7;5;5	7;7;5;5	7;7;5;5	60S ribosomal protein L25-A;60S ribosomal protein L25-B	rpl25a;rpl25b			yes				60S ribosomal protein L25 (predicted);60S ribosomal protein L25-A OS=Schizosaccharomyces pombe (strain 972 / ATCC 24843) OX=284812 GN=rpl2501 PE=1 SV=1;60S ribosomal protein L25 (predicted);60S ribosomal protein L25-B OS=Schizosaccharomyces pombe (strain 9	4	7	7	7	4	5	2	4	5	2	4	5	2	45.4	45.4	45.4	15.835	141	141;141;141;141	0	163.9	31.2	32.6	18.4	101100000	5839500	84317000	10943000	1054100	5841200	2638500	14	24	35	73
SPAC1805.13;O94238	SPAC1805.13;O94238	6;6	6;6	6;6	60S ribosomal protein L14	rpl14			yes				60S ribosomal protein L14 (predicted);60S ribosomal protein L14 OS=Schizosaccharomyces pombe (strain 972 / ATCC 24843) OX=284812 GN=rpl14 PE=2 SV=1	2	6	6	6	3	6	2	3	6	2	3	6	2	37.3	37.3	37.3	15.21	134	134;134	0	74.9	13.4	37.3	12.7	102810000	12802000	84002000	6004700	2594400	2372800	1711800	13	38	10	61
SPAC4A8.09c;O14161	SPAC4A8.09c;O14161	15;15	15;15	15;15	Pre-mRNA-splicing factor cwf21	cwf21		yes	no	yes	yes		complexed with Cdc5 protein Cwf21;Pre-mRNA-splicing factor cwf21 OS=Schizosaccharomyces pombe (strain 972 / ATCC 24843) OX=284812 GN=cwf21 PE=1 SV=2	2	15	15	15	9	14	1	9	14	1	9	14	1	54.6	54.6	54.6	34.553	293	293;293	0	222.09	42.7	50.5	4.1	90905000	19221000	71311000	372620	3049400	1214000	0	31	61	1	93
SPBC32H8.12c;P10989	SPBC32H8.12c;P10989	14;14	14;14	14;14	Actin	act1			no				actin Act1;Actin OS=Schizosaccharomyces pombe (strain 972 / ATCC 24843) OX=284812 GN=act1 PE=1 SV=1	2	14	14	14	2	14	2	2	14	2	2	14	2	45.9	45.9	45.9	41.764	375	375;375	0	201.08	5.6	45.9	5.6	91984000	1778800	84126000	6078900	302300	2647400	680300	4	73	14	91
SPCC794.09c;SPBC839.15c;SPAC23A1.10;P0CT55;P0CT54;P0CT53	SPCC794.09c;SPBC839.15c;SPAC23A1.10;P0CT55;P0CT54;P0CT53	15;15;15;15;15;15	15;15;15;15;15;15	15;15;15;15;15;15					no				translation elongation factor EF-1 alpha Ef1a-a;translation elongation factor EF-1 alpha Ef1a-c;translation elongation factor EF-1 alpha Ef1a-b;Elongation factor 1-alpha-B/C OS=Schizosaccharomyces pombe (strain 972 / ATCC 24843) OX=284812 GN=tef103 PE=1 SV	6	15	15	15	5	14	3	5	14	3	5	14	3	42.2	42.2	42.2	49.66	460	460;460;460;460;460;460	0	190.37	11.5	38.9	5.9	187430000	7032300	171680000	8716100	991860	4839400	2100600	16	86	10	112
SPAC31G5.03;SPAC144.11;P0CT74;P0CT73	SPAC31G5.03;SPAC144.11;P0CT74;P0CT73	11;11;11;11	11;11;11;11	11;11;11;11					yes				40S ribosomal protein S11 (predicted);40S ribosomal protein S11 (predicted);40S ribosomal protein S11-B OS=Schizosaccharomyces pombe (strain 972 / ATCC 24843) OX=284812 GN=rps1102 PE=3 SV=1;40S ribosomal protein S11-A OS=Schizosaccharomyces pombe (strain 9	4	11	11	11	4	10	2	4	10	2	4	10	2	65.8	65.8	65.8	17.5	152	152;152;152;152	0	203.99	33.6	63.2	13.2	177530000	13093000	148510000	15920000	4529600	7876800	4561200	13	81	8	102
SPBC839.05c;O42984	SPBC839.05c;O42984	7;7	7;7	3;3	40S ribosomal protein S17-A	rps17a			yes				40S ribosomal protein S17 (predicted);40S ribosomal protein S17-A OS=Schizosaccharomyces pombe (strain 972 / ATCC 24843) OX=284812 GN=rps1701 PE=3 SV=1	2	7	7	3	2	6	1	2	6	1	2	2	1	50.4	50.4	26	15.514	131	131;131	0	58.543	14.5	42.7	6.9	33143000	5625300	23189000	4328700	0	0	0	11	14	16	41
SPAC694.05c;P79009;SPBC3D6.15;O74172	SPAC694.05c;P79009;SPBC3D6.15;O74172	4;4;3;3	4;4;3;3	4;4;3;3	40S ribosomal protein S25-A;40S ribosomal protein S25-B	rps25a;rps25b			yes				40S ribosomal protein S25 (predicted);40S ribosomal protein S25-A OS=Schizosaccharomyces pombe (strain 972 / ATCC 24843) OX=284812 GN=rps2502 PE=3 SV=2;40S ribosomal protein S25 (predicted);40S ribosomal protein S25-B OS=Schizosaccharomyces pombe (strain 9	4	4	4	4	1	2	1	1	2	1	1	2	1	43.8	43.8	43.8	9.9586	89	89;89;88;88	0	101.51	13.5	22.5	7.9	15214000	3271600	10909000	1033700	0	0	0	7	11	6	24
SPAC3H5.07;P25457	SPAC3H5.07;P25457	8;8	6;6	6;6	60S ribosomal protein L7-B	rpl7b			yes				60S ribosomal protein L7b involved in cytoplasmic translation;60S ribosomal protein L7-B OS=Schizosaccharomyces pombe (strain 972 / ATCC 24843) OX=284812 GN=rpl702 PE=3 SV=1	2	8	6	6	4	8	1	4	6	1	4	6	1	24.8	20.4	20.4	28.449	250	250;250	0	47.728	12	24.8	3.6	18092000	6013100	11720000	358790	1174400	360060	0	20	14	1	35
SPAC23A1.11;O42848;SPBC2G2.05;O43004	SPAC23A1.11;O42848	9;9;3;3	9;9;3;3	2;2;0;0	60S ribosomal protein L16-A	rpl16a			yes				60S ribosomal protein L13/L16 (predicted);60S ribosomal protein L16-A OS=Schizosaccharomyces pombe (strain 972 / ATCC 24843) OX=284812 GN=rpl1602 PE=1 SV=1	4	9	9	2	7	5	1	7	5	1	2	1	1	46.2	46.2	10.7	22.005	197	197;197;197;197	0	75.318	32.5	25.4	3.6	63181000	8535500	53762000	883520	1313300	2181400	0	15	21	4	40
SPAC959.08;O42706	SPAC959.08;O42706	4;4	1;1	1;1	60S ribosomal protein L21-B	rpl21b			yes				60S ribosomal protein L21 (predicted);60S ribosomal protein L21-B OS=Schizosaccharomyces pombe (strain 972 / ATCC 24843) OX=284812 GN=rpl2102 PE=2 SV=2	2	4	1	1	2	4	0	1	1	0	1	1	0	33.8	19.4	19.4	18.353	160	160;160	0	17.218	23.8	33.8	0	19295000	2904600	16391000	0	1597400	1686100	0	12	14	0	26
SPAC890.08;Q9URX6	SPAC890.08;Q9URX6	11;11	11;11	11;11	60S ribosomal protein L31	rpl31			yes				60S ribosomal protein L31 (predicted);60S ribosomal protein L31 OS=Schizosaccharomyces pombe (strain 972 / ATCC 24843) OX=284812 GN=rpl31 PE=3 SV=1	2	11	11	11	3	10	3	3	10	3	3	10	3	61.9	61.9	61.9	13.261	113	113;113	0	215.3	17.7	59.3	27.4	83604000	3671000	66231000	13702000	1177100	3683000	2456400	8	36	46	90
SPAC1805.11c;Q9UTG4	SPAC1805.11c;Q9UTG4	5;5	5;5	4;4	40S ribosomal protein S26-B	rps26b			yes				40S ribosomal protein S26 (predicted);40S ribosomal protein S26-B OS=Schizosaccharomyces pombe (strain 972 / ATCC 24843) OX=284812 GN=rps2602 PE=3 SV=1	2	5	5	4	3	3	1	3	3	1	2	2	0	30.3	30.3	22.7	13.862	119	119;119	0	45.956	17.6	26.9	7.6	26792000	6392200	19537000	863210	0	1005000	943480	8	11	1	20
SPBC685.07c;O14388	SPBC685.07c;O14388	8;8	8;8	4;4	60S ribosomal protein L27-A	rpl27a			yes				60S ribosomal protein L27;60S ribosomal protein L27-A OS=Schizosaccharomyces pombe (strain 972 / ATCC 24843) OX=284812 GN=rpl2701 PE=2 SV=2	2	8	8	4	3	7	0	3	7	0	1	4	0	55.9	55.9	27.9	15.389	136	136;136	0	93.827	22.8	50	0	78906000	3192200	75714000	0	698140	2039700	0	9	49	0	58
SPBC800.04c;Q9HGL8	SPBC800.04c;Q9HGL8	5;5	5;5	2;2	60S ribosomal protein L43-A	rpl43a			yes				60S ribosomal protein L37a (predicted);60S ribosomal protein L43-A OS=Schizosaccharomyces pombe (strain 972 / ATCC 24843) OX=284812 GN=rpl4301 PE=3 SV=1	2	5	5	2	2	5	0	2	5	0	0	2	0	56.4	56.4	30.9	10.422	94	94;94	0	107.62	16	56.4	0	23578000	2523800	21054000	0	798060	709860	0	6	21	0	27
SPAC1071.07c;Q9UTQ6	SPAC1071.07c;Q9UTQ6	6;6	6;6	4;4	40S ribosomal protein S15-B	rps15b			yes				40S ribosomal protein S15 (predicted);40S ribosomal protein S15-B OS=Schizosaccharomyces pombe (strain 972 / ATCC 24843) OX=284812 GN=rps1502 PE=1 SV=1	2	6	6	4	3	4	2	3	4	2	2	3	1	33.1	33.1	19.5	17.633	154	154;154	0	62.535	14.9	24.7	11.7	29307000	4154800	15240000	9911500	1449700	0	3140600	10	14	10	34
SPAC1783.08c;Q9US22	SPAC1783.08c;Q9US22	12;12	12;12	1;1	60S ribosomal protein L15-B	rpl15b			yes				60S ribosomal protein L15b (predicted);60S ribosomal protein L15-B OS=Schizosaccharomyces pombe (strain 972 / ATCC 24843) OX=284812 GN=rpl1502 PE=1 SV=1	2	12	12	1	5	11	1	5	11	1	0	1	0	51.7	51.7	6	23.822	201	201;201	0	220.36	16.4	48.3	3.5	99268000	14914000	84354000	0	2700900	1774400	0	13	53	2	68
SPCC1183.08c;O74836;SPBC30D10.18c;O14363	SPCC1183.08c;O74836	6;6;2;2	6;6;2;2	6;6;2;2	60S ribosomal protein L1-B	rpl1b			yes				60S ribosomal protein L10a;60S ribosomal protein L1-B OS=Schizosaccharomyces pombe (strain 972 / ATCC 24843) OX=284812 GN=rpl101 PE=1 SV=1	4	6	6	6	4	4	0	4	4	0	4	4	0	20.4	20.4	20.4	23.917	216	216;216;216;216	0	104.06	13.9	17.1	0	64636000	10773000	53863000	0	1335000	3005800	0	13	20	0	33
SPAC57A10.03;P87051	SPAC57A10.03;P87051	5;5	5;5	5;5	Peptidyl-prolyl cis-trans isomerase ppi1	ppi1			no				cyclophilin family peptidyl-prolyl cis-trans isomerase Cyp1;Peptidyl-prolyl cis-trans isomerase ppi1 OS=Schizosaccharomyces pombe (strain 972 / ATCC 24843) OX=284812 GN=ppi1 PE=1 SV=1	2	5	5	5	0	5	2	0	5	2	0	5	2	39.4	39.4	39.4	16.864	155	155;155	0	64.972	0	39.4	18.1	39267000	0	37068000	2198800	0	1180800	1320700	0	29	8	37
SPAC6F6.07c;P28189	SPAC6F6.07c;P28189	10;10	10;10	10;10	40S ribosomal protein S13	rps13			yes				40S ribosomal protein S13;40S ribosomal protein S13 OS=Schizosaccharomyces pombe (strain 972 / ATCC 24843) OX=284812 GN=rps13 PE=1 SV=2	2	10	10	10	3	9	4	3	9	4	3	9	4	53.6	53.6	53.6	16.953	151	151;151	0	135.85	14.6	52.3	30.5	133300000	6307500	119170000	7825600	1506700	4739900	2709000	9	52	13	74
SPCC364.03;O59794	SPCC364.03;O59794	8;8	8;8	2;2	60S ribosomal protein L17-B	rpl17b			yes				60S ribosomal protein L17 (predicted);60S ribosomal protein L17-B OS=Schizosaccharomyces pombe (strain 972 / ATCC 24843) OX=284812 GN=rpl1702 PE=3 SV=1	2	8	8	2	5	7	3	5	7	3	1	2	1	33.7	33.7	6.4	20.827	187	187;187	0	80.826	23.5	29.4	14.4	67992000	4877200	59355000	3759900	1600300	1908700	1009400	11	26	13	50
SPAC4H3.01;Q10209	SPAC4H3.01;Q10209	18;18	18;18	18;18	Uncharacterized J domain-containing protein C4H3.01	SPAC4H3.01			no				DNAJ domain protein Caj1/Djp1 type (predicted);Uncharacterized J domain-containing protein C4H3.01 OS=Schizosaccharomyces pombe (strain 972 / ATCC 24843) OX=284812 GN=SPAC4H3.01 PE=1 SV=1	2	18	18	18	0	15	11	0	15	11	0	15	11	45.7	45.7	45.7	44.768	392	392;392	0	289.6	0	39	29.8	124790000	0	94861000	29929000	0	1408600	2722900	0	76	104	180
SPBC6B1.10;O43071	SPBC6B1.10;O43071	25;25	25;25	25;25	Pre-mRNA-processing factor 17	prp17		yes	no	yes	yes		Prp19 complex WD repeat protein Prp17;Pre-mRNA-processing factor 17 OS=Schizosaccharomyces pombe (strain 972 / ATCC 24843) OX=284812 GN=prp17 PE=1 SV=1	2	25	25	25	13	24	8	13	24	8	13	24	8	42.5	42.5	42.5	63.132	558	558;558	0	323.31	19.9	42.3	18.5	228620000	30119000	176290000	22217000	2570600	1839100	2434100	56	137	45	238
SPBC18H10.12c;O60143	SPBC18H10.12c;O60143	14;14	14;14	12;12	60S ribosomal protein L7-C	rpl7c			yes				RNase MRP subunit, ribosomal protein L7-like Rpl701;60S ribosomal protein L7-C OS=Schizosaccharomyces pombe (strain 972 / ATCC 24843) OX=284812 GN=rpl701 PE=1 SV=1	2	14	14	12	5	12	3	5	12	3	5	10	3	39	39	35.1	28.73	251	251;251	0	137.3	19.5	35.5	12.4	44745000	5303100	34571000	4870500	717530	984330	707370	14	53	14	81
SPCC1393.03;O94715	SPCC1393.03;O94715	5;5	3;3	3;3	40S ribosomal protein S15-A	rps15a			yes				40S ribosomal protein S15 (predicted);40S ribosomal protein S15-A OS=Schizosaccharomyces pombe (strain 972 / ATCC 24843) OX=284812 GN=rps1501 PE=3 SV=1	2	5	3	3	3	3	2	2	2	1	2	2	1	31.4	17.6	17.6	17.519	153	153;153	0	37.09	14.4	22.9	11.1	20857000	4901800	6750100	9204800	0	0	0	8	3	9	20
SPBP4H10.13;SPAC23C11.02c;P0CT76;P0CT75	SPBP4H10.13;SPAC23C11.02c;P0CT76;P0CT75	4;4;4;4	4;4;4;4	4;4;4;4					yes				40S ribosomal protein S23 (predicted);40S ribosomal protein S23 (predicted);40S ribosomal protein S23-B OS=Schizosaccharomyces pombe (strain 972 / ATCC 24843) OX=284812 GN=rps2302 PE=1 SV=1;40S ribosomal protein S23-A OS=Schizosaccharomyces pombe (strain 9	4	4	4	4	4	4	1	4	4	1	4	4	1	25.9	25.9	25.9	15.655	143	143;143;143;143	0	27.923	25.9	25.9	4.9	34405000	4398500	29739000	266700	909080	1362200	0	7	26	2	35
SPBC17G9.07;O59865	SPBC17G9.07;O59865	5;5	5;5	4;4	40S ribosomal protein S24-B	rps24b			yes				40S ribosomal protein S24 (predicted);40S ribosomal protein S24-B OS=Schizosaccharomyces pombe (strain 972 / ATCC 24843) OX=284812 GN=rps2402 PE=2 SV=3	2	5	5	4	2	4	2	2	4	2	2	3	2	34.3	34.3	29.1	15.539	134	134;134	0	136.27	9	32.1	15.7	40609000	6285900	28947000	5375900	0	1935500	1413600	7	16	18	41
SPAC2C4.03c;O14036	SPAC2C4.03c;O14036	5;5	5;5	5;5	Small nuclear ribonucleoprotein Sm D2	smd2		yes	no	yes	yes	yes	Sm snRNP core protein Smd2;Small nuclear ribonucleoprotein Sm D2 OS=Schizosaccharomyces pombe (strain 972 / ATCC 24843) OX=284812 GN=smd2 PE=1 SV=1	2	5	5	5	4	5	2	4	5	2	4	5	2	49.6	49.6	49.6	13.095	115	115;115	0	203.34	33	49.6	15.7	206000000	44828000	150610000	10567000	8641100	10379000	0	11	46	14	71
SPAPB1E7.12;SPAC13G6.07c;Q9C0Z7;P05752	SPAPB1E7.12;SPAC13G6.07c;Q9C0Z7;P05752	10;10;10;10	10;10;10;10	10;10;10;10	40S ribosomal protein S6-B;40S ribosomal protein S6-A	rps6b;rps6a			yes				40S ribosomal protein S6;40S ribosomal protein S6;40S ribosomal protein S6-B OS=Schizosaccharomyces pombe (strain 972 / ATCC 24843) OX=284812 GN=rps602 PE=1 SV=1;40S ribosomal protein S6-A OS=Schizosaccharomyces pombe (strain 972 / ATCC 24843) OX=284812 GN	4	10	10	10	3	9	2	3	9	2	3	9	2	36	36	36	27.475	239	239;239;239;239	0	208.32	8.4	35.6	11.7	85465000	3114400	77094000	5256500	419280	2885500	569180	12	51	15	78
SPAC3A12.11c;P87126	SPAC3A12.11c;P87126	13;13	13;13	13;13	Pre-mRNA-splicing factor cwf2	cwf2		yes	no	yes		yes	zf-CCCh type zinc finger protein, Prp19 complex subunit, RNA-binding Cwf2;Pre-mRNA-splicing factor cwf2 OS=Schizosaccharomyces pombe (strain 972 / ATCC 24843) OX=284812 GN=cwf2 PE=1 SV=2	2	13	13	13	10	10	5	10	10	5	10	10	5	36.3	36.3	36.3	44.281	388	388;388	0	226.73	24	34.5	17.3	80189000	22952000	40728000	16508000	2611900	1675000	2715100	36	41	38	115
SPAC9G1.03c;P52808	SPAC9G1.03c;P52808	2;2	2;2	2;2	60S ribosomal protein L30-1	rpl30a			yes				60S ribosomal protein L30 (predicted);60S ribosomal protein L30-1 OS=Schizosaccharomyces pombe (strain 972 / ATCC 24843) OX=284812 GN=rpl3001 PE=3 SV=2	2	2	2	2	1	2	1	1	2	1	1	2	1	23.9	23.9	23.9	11.591	109	109;109	0	40.396	6.4	23.9	6.4	23216000	9088700	13389000	739120	0	0	0	5	7	4	16
SPAC521.05;SPAC2C4.16c;Q9P7B2;O14049	SPAC521.05;SPAC2C4.16c;Q9P7B2;O14049	8;8;8;8	8;8;8;8	8;8;8;8	40S ribosomal protein S8-B;40S ribosomal protein S8-A	rps8b;rps8a			yes				40S ribosomal protein S8 (predicted);40S ribosomal protein S8 (predicted);40S ribosomal protein S8-B OS=Schizosaccharomyces pombe (strain 972 / ATCC 24843) OX=284812 GN=rps802 PE=1 SV=1;40S ribosomal protein S8-A OS=Schizosaccharomyces pombe (strain 972 /	4	8	8	8	2	7	1	2	7	1	2	7	1	43.5	43.5	43.5	22.564	200	200;200;200;200	0	301.68	13.5	37.5	6.5	102150000	6009400	94717000	1426700	1074800	3882300	0	9	54	8	71
SPCC74.05;O74538	SPCC74.05;O74538	7;7	3;3	3;3	60S ribosomal protein L27-B	rpl27b			yes				60S ribosomal protein L27 (predicted);60S ribosomal protein L27-B OS=Schizosaccharomyces pombe (strain 972 / ATCC 24843) OX=284812 GN=rpl2702 PE=3 SV=1	2	7	3	3	3	6	1	1	3	1	1	3	1	55.1	27.2	27.2	15.305	136	136;136	0	40.088	22.8	49.3	10.3	21796000	2362200	18848000	586450	0	0	0	6	20	3	29
SPAC12G12.04;Q09864	SPAC12G12.04;Q09864	23;23	23;23	23;23	Heat shock protein 60, mitochondrial	hsp60			no				mitochondrial heat shock protein Hsp60/Mcp60;Heat shock protein 60, mitochondrial OS=Schizosaccharomyces pombe (strain 972 / ATCC 24843) OX=284812 GN=hsp60 PE=1 SV=1	2	23	23	23	0	21	8	0	21	8	0	21	8	42.1	42.1	42.1	62.167	582	582;582	0	323.31	0	39	18.2	131310000	0	118930000	12385000	0	1803000	1384100	0	93	35	128
SPBC215.12;O94316	SPBC215.12;O94316	44;44	44;44	43;43	Pre-mRNA-splicing factor cwf10	cwf10		yes	no	yes	yes		U5 snRNP GTPase subunit Cwf10;Pre-mRNA-splicing factor cwf10 OS=Schizosaccharomyces pombe (strain 972 / ATCC 24843) OX=284812 GN=cwf10 PE=1 SV=2	2	44	44	43	24	39	8	24	39	8	23	38	7	41.3	41.3	40.2	111.31	984	984;984	0	323.31	21.2	39.5	9.2	415620000	65313000	336110000	14199000	3532700	3653900	969460	89	214	36	339
SPAC140.04;Q9P7B7	SPAC140.04;Q9P7B7	9;9	9;9	9;9	Uncharacterized protein C140.04	SPAC140.04		yes	no	yes			telomerase regulatory factor Ctr1;Uncharacterized protein C140.04 OS=Schizosaccharomyces pombe (strain 972 / ATCC 24843) OX=284812 GN=SPAC140.04 PE=1 SV=1	2	9	9	9	7	7	1	7	7	1	7	7	1	31.9	31.9	31.9	35.323	295	295;295	0	126.63	21.4	27.1	3.7	38085000	9674800	26582000	1828800	1275800	1027900	0	19	22	5	46
SPBC2F12.04;O14339	SPBC2F12.04;O14339	8;8	2;2	2;2	60S ribosomal protein L17-A	rpl17a			yes				60S ribosomal protein L17;60S ribosomal protein L17-A OS=Schizosaccharomyces pombe (strain 972 / ATCC 24843) OX=284812 GN=rpl1701 PE=3 SV=1	2	8	2	2	5	7	2	1	2	0	1	2	0	40.1	12.8	12.8	20.814	187	187;187	0	15.677	23.5	35.8	9.1	14284000	8388100	5895800	0	0	0	0	8	9	0	17
SPBC365.03c;Q9UUC1	SPBC365.03c;Q9UUC1	5;5	5;5	2;2	60S ribosomal protein L21-A	rpl21a			yes				60S ribosomal protein L21 (predicted);60S ribosomal protein L21-A OS=Schizosaccharomyces pombe (strain 972 / ATCC 24843) OX=284812 GN=rpl2101 PE=3 SV=1	2	5	5	2	3	4	0	3	4	0	2	1	0	33.8	33.8	19.4	18.38	160	160;160	0	74.733	23.8	28.8	0	25728000	4766700	20961000	0	2191300	2174200	0	7	10	0	17
SPAC3H5.10;P79015	SPAC3H5.10;P79015	11;11	3;3	3;3	60S ribosomal protein L32-A	rpl32a			yes				60S ribosomal protein L32 (predicted);60S ribosomal protein L32-A OS=Schizosaccharomyces pombe (strain 972 / ATCC 24843) OX=284812 GN=rpl3202 PE=1 SV=2	2	11	3	3	5	8	3	2	2	1	2	2	1	63	17.3	17.3	14.458	127	127;127	0	32.029	22.8	51.2	16.5	24668000	2301600	21936000	430480	0	0	0	5	16	1	22
SPCC31H12.04c;SPCC16C4.13c;P0CT84;P0CT83	SPCC31H12.04c;SPCC16C4.13c;P0CT84;P0CT83	4;4;4;4	4;4;4;4	4;4;4;4					yes				60S ribosomal protein L12.1/L12A;60S ribosomal protein L12.1/L12A;60S ribosomal protein L12-B OS=Schizosaccharomyces pombe (strain 972 / ATCC 24843) OX=284812 GN=rpl1202 PE=3 SV=1;60S ribosomal protein L12-A OS=Schizosaccharomyces pombe (strain 972 / ATCC	4	4	4	4	2	3	2	2	3	2	2	3	2	30.3	30.3	30.3	17.666	165	165;165;165;165	0	45.402	16.4	26.1	13.3	32486000	4696800	20054000	7735200	1937600	1908200	0	6	11	6	23
SPAC26A3.08;Q10163	SPAC26A3.08;Q10163	4;4	4;4	4;4	Small nuclear ribonucleoprotein-associated protein B	smb1		yes	no	yes	yes	yes	Sm snRNP core protein Smb1;Small nuclear ribonucleoprotein-associated protein B OS=Schizosaccharomyces pombe (strain 972 / ATCC 24843) OX=284812 GN=smb1 PE=1 SV=1	2	4	4	4	1	4	2	1	4	2	1	4	2	27.9	27.9	27.9	15.476	147	147;147	0	65.74	10.9	27.9	19	58096000	4741600	47625000	5730000	0	1184900	2665500	8	19	14	41
SPBC1289.11;O94620	SPBC1289.11;O94620	13;13	13;13	13;13	Pre-mRNA-splicing factor cwf17	cwf17		yes	no		yes		U5 snRNP complex subunit Spf38;Pre-mRNA-splicing factor cwf17 OS=Schizosaccharomyces pombe (strain 972 / ATCC 24843) OX=284812 GN=cwf17 PE=1 SV=1	2	13	13	13	5	11	2	5	11	2	5	11	2	42.4	42.4	42.4	37.427	340	340;340	0	323.31	9.1	41.5	9.1	119290000	9537100	104860000	4889000	1811600	3180300	1001300	19	70	12	101
SPBC13E7.01;Q9P6R9	SPBC13E7.01;Q9P6R9	26;26	26;26	26;26	Pre-mRNA-splicing factor cwf22	cwf22			no				splicing factor Cwf22;Pre-mRNA-splicing factor cwf22 OS=Schizosaccharomyces pombe (strain 972 / ATCC 24843) OX=284812 GN=cwf22 PE=1 SV=3	2	26	26	26	16	16	5	16	16	5	16	16	5	21.8	21.8	21.8	102.77	887	887;887	0	305.73	13.9	14.8	5.9	108070000	31114000	71821000	5135600	4569500	1913700	1212500	46	55	22	123
SPBC20F10.05;O42975	SPBC20F10.05;O42975	19;19	19;19	19;19	Protein NRDE2 homolog	SPBC20F10.05	Nrl1		no				RNAi-mediated silencing protein, human NRDE2 ortholog Nrl1;Protein NRDE2 homolog OS=Schizosaccharomyces pombe (strain 972 / ATCC 24843) OX=284812 GN=SPBC20F10.05 PE=1 SV=1	2	19	19	19	12	8	4	12	8	4	12	8	4	14.4	14.4	14.4	113.25	972	972;972	0	162.07	9.8	7.9	3.7	56774000	31580000	23872000	1321700	2612400	701110	1038800	50	24	5	79
SPAC57A7.04c;P31209	SPAC57A7.04c;P31209	29;29	29;29	29;29	Polyadenylate-binding protein, cytoplasmic and nuclear	pab1		yes	no		yes		major poly(A) binding protein Pabp/Pab1;Polyadenylate-binding protein, cytoplasmic and nuclear OS=Schizosaccharomyces pombe (strain 972 / ATCC 24843) OX=284812 GN=pab1 PE=1 SV=2	2	29	29	29	8	27	8	8	27	8	8	27	8	45.9	45.9	45.9	71.512	653	653;653	0	323.31	15	45.6	14.5	204800000	17116000	176030000	11653000	2889300	6087600	2506200	28	120	26	174
SPBC18E5.04;SPAP7G5.05;Q9P769;Q09127	SPBC18E5.04;SPAP7G5.05;Q9P769;Q09127	9;9;9;9	9;9;9;9	9;9;9;9	60S ribosomal protein L10-B;60S ribosomal protein L10-A	rpl10b;rpl10a			yes				60S ribosomal protein L10;60S ribosomal protein L10;60S ribosomal protein L10-B OS=Schizosaccharomyces pombe (strain 972 / ATCC 24843) OX=284812 GN=rpl1002 PE=3 SV=1;60S ribosomal protein L10-A OS=Schizosaccharomyces pombe (strain 972 / ATCC 24843) OX=2848	4	9	9	9	3	9	1	3	9	1	3	9	1	36.2	36.2	36.2	25.373	221	221;221;221;221	0	61.595	13.6	36.2	4.1	39008000	2163300	35934000	910740	327970	982580	0	7	29	5	41
SPAPB17E12.13;Q8TFH1	SPAPB17E12.13;Q8TFH1	8;8	8;8	3;3	60S ribosomal protein L18-B	rpl18b			yes				60S ribosomal protein L18 (predicted);60S ribosomal protein L18-B OS=Schizosaccharomyces pombe (strain 972 / ATCC 24843) OX=284812 GN=rpl1802 PE=1 SV=1	2	8	8	3	2	8	2	2	8	2	0	3	1	43.3	43.3	16.6	21.184	187	187;187	0	226.62	9.1	43.3	10.7	82825000	1977600	78983000	1864700	379750	2527900	373150	6	46	4	56
SPBC32F12.05c;O74370	SPBC32F12.05c;O74370	10;10	10;10	10;10	Pre-mRNA-splicing factor cwf12	cwf12			no				Prp19 complex subunit Cwf12;Pre-mRNA-splicing factor cwf12 OS=Schizosaccharomyces pombe (strain 972 / ATCC 24843) OX=284812 GN=cwf12 PE=1 SV=1	2	10	10	10	3	8	0	3	8	0	3	8	0	42.9	42.9	42.9	25.633	217	217;217	0	137.55	12	35.5	0	37583000	6072800	31511000	0	0	0	0	10	22	0	32
SPBC18H10.13;SPAC3H5.05c;P0CT57;P0CT56	SPBC18H10.13;SPAC3H5.05c;P0CT57;P0CT56	5;5;5;5	5;5;5;5	5;5;5;5					yes				40S ribosomal protein S14 (predicted);40S ribosomal protein S14 (predicted);40S ribosomal protein S14-B OS=Schizosaccharomyces pombe (strain 972 / ATCC 24843) OX=284812 GN=rps1402 PE=3 SV=1;40S ribosomal protein S14-A OS=Schizosaccharomyces pombe (strain 9	4	5	5	5	2	5	3	2	5	3	2	5	3	40.3	40.3	40.3	14.699	139	139;139;139;139	0	50.3	14.4	40.3	23.7	54445000	1742400	42626000	10077000	683960	1410000	2562700	4	19	31	54
SPAC17G6.06;O13784	SPAC17G6.06;O13784	3;3	2;2	2;2	40S ribosomal protein S24-A	rps24a			yes				40S ribosomal protein S24 (predicted);40S ribosomal protein S24-A OS=Schizosaccharomyces pombe (strain 972 / ATCC 24843) OX=284812 GN=rps2401 PE=3 SV=3	2	3	2	2	1	3	0	1	2	0	1	2	0	20.9	15.7	15.7	15.47	134	134;134	0	48.522	6.7	20.9	0	10815000	1761900	9053400	0	0	0	0	4	12	0	16
SPAC4F8.12c;O14187	SPAC4F8.12c;O14187	66;66	66;66	66;66	Pre-mRNA-splicing factor spp42	spp42			no				U5 snRNP complex subunit Spp42;Pre-mRNA-splicing factor spp42 OS=Schizosaccharomyces pombe (strain 972 / ATCC 24843) OX=284812 GN=spp42 PE=1 SV=1	2	66	66	66	32	52	16	32	52	16	32	52	16	26.2	26.2	26.2	274.55	2363	2363;2363	0	323.31	10.7	23.9	6.9	453740000	71429000	335530000	46779000	4457200	3406200	3563600	108	218	91	417
SPBC839.13c;O42991	SPBC839.13c;O42991	9;9	2;2	2;2	60S ribosomal protein L16-B	rpl16b			yes				60S ribosomal protein L13/L16 (predicted);60S ribosomal protein L16-B OS=Schizosaccharomyces pombe (strain 972 / ATCC 24843) OX=284812 GN=rpl1601 PE=1 SV=1	2	9	2	2	6	4	1	1	0	1	1	0	1	46.2	10.7	10.7	22.17	197	197;197	0	16.386	28.9	21.8	3.6	1611400	1320600	0	290830	0	0	0	5	0	2	7
SPAC17A2.08c;O13758	SPAC17A2.08c;O13758	13;13	13;13	13;13	Uncharacterized protein C17A2.08c	SPAC17A2.08c			no				spliceosome complex disassembly protein Ntr2 (predicted);Uncharacterized protein C17A2.08c OS=Schizosaccharomyces pombe (strain 972 / ATCC 24843) OX=284812 GN=SPAC17A2.08c PE=4 SV=2	2	13	13	13	7	11	2	7	11	2	7	11	2	44.3	44.3	44.3	41.874	361	361;361	0	172.05	25.5	39.6	4.7	41116000	9505500	30334000	1276400	1523100	1359300	425080	14	41	4	59
SPBC8D2.09c;Q7LL14	SPBC8D2.09c;Q7LL14	3;3	3;3	3;3	Probable U2 small nuclear ribonucleoprotein B	msl1		yes	no			yes	U2 snRNP-associated protein Msl1 (predicted);Probable U2 small nuclear ribonucleoprotein B OS=Schizosaccharomyces pombe (strain 972 / ATCC 24843) OX=284812 GN=msl1 PE=1 SV=1	2	3	3	3	1	3	1	1	3	1	1	3	1	26.1	26.1	26.1	12.667	111	111;111	0	30.982	7.2	26.1	7.2	17932000	4335900	12257000	1339500	0	0	0	4	9	10	23
SPCC576.08c;O74892	SPCC576.08c;O74892	12;12	12;12	12;12	40S ribosomal protein S2	rps2			yes				40S ribosomal protein S2 (predicted);40S ribosomal protein S2 OS=Schizosaccharomyces pombe (strain 972 / ATCC 24843) OX=284812 GN=rps2 PE=1 SV=1	2	12	12	12	2	12	0	2	12	0	2	12	0	40.3	40.3	40.3	27.637	253	253;253	0	131.02	4.7	40.3	0	57187000	2316900	54870000	0	340600	1741000	0	6	43	0	49
SPAC806.03c;Q9UT56	SPAC806.03c;Q9UT56	2;2	1;1	1;1	40S ribosomal protein S26-A	rps26a			yes				40S ribosomal protein S26 (predicted);40S ribosomal protein S26-A OS=Schizosaccharomyces pombe (strain 972 / ATCC 24843) OX=284812 GN=rps2601 PE=3 SV=1	2	2	1	1	2	2	1	1	1	0	1	1	0	15	7.5	7.5	13.876	120	120;120	1	-2	15	15	7.5	1462500	976900	485640	0	0	0	0	3	1	0	4	+
SPAC22H12.04c;O94438	SPAC22H12.04c;O94438	14;14	14;14	6;6	40S ribosomal protein S1-B	rps102			yes				40S ribosomal protein S3a (predicted);40S ribosomal protein S1-B OS=Schizosaccharomyces pombe (strain 972 / ATCC 24843) OX=284812 GN=rps102 PE=1 SV=3	2	14	14	6	4	14	1	4	14	1	2	6	0	52.8	52.8	32.1	28.521	252	252;252	0	176.31	17.1	52.8	4	82282000	1892000	78401000	1989100	487320	2171700	0	6	51	9	66
SPBC11G11.06c;Q9USZ3	SPBC11G11.06c;Q9USZ3	1;1	1;1	1;1	Small nuclear ribonucleoprotein E	sme1			no				Sm snRNP core protein Sme1;Small nuclear ribonucleoprotein E OS=Schizosaccharomyces pombe (strain 972 / ATCC 24843) OX=284812 GN=sme1 PE=1 SV=1	2	1	1	1	1	0	0	1	0	0	1	0	0	16.7	16.7	16.7	9.6913	84	84;84	0	8.1856	16.7	0	0	1303200	1303200	0	0	0	0	0	3	0	0	3
SPAC1486.03c;Q9UTK6	SPAC1486.03c;Q9UTK6	13;13	13;13	13;13	G-patch domain-containing protein C1486.03	SPAC1486.03c	Ntr1		no				RNA-binding splicing factor Ntr1;G-patch domain-containing protein C1486.03 OS=Schizosaccharomyces pombe (strain 972 / ATCC 24843) OX=284812 GN=SPAC1486.03c PE=3 SV=1	2	13	13	13	7	8	2	7	8	2	7	8	2	16.4	16.4	16.4	91.668	797	797;797	0	236.81	10	11.8	2.6	55583000	25804000	28233000	1546300	4422800	1139000	0	27	28	6	61
SPAC9.03c;Q9UT24	SPAC9.03c;Q9UT24	55;55	55;55	55;55	Pre-mRNA-splicing factor brr2	brr2			no				U5 snRNP complex subunit Brr2;Pre-mRNA-splicing factor brr2 OS=Schizosaccharomyces pombe (strain 972 / ATCC 24843) OX=284812 GN=brr2 PE=1 SV=1	2	55	55	55	19	48	6	19	48	6	19	48	6	26.7	26.7	26.7	248.81	2176	2176;2176	0	323.31	8.2	25.4	2.9	354190000	55793000	294240000	4156400	4709500	4627200	367380	69	223	14	306
SPBC4B4.05;O74966	SPBC4B4.05;O74966	4;4	4;4	4;4	Small nuclear ribonucleoprotein G	smg1			no				Sm snRNP core protein Smg1;Small nuclear ribonucleoprotein G OS=Schizosaccharomyces pombe (strain 972 / ATCC 24843) OX=284812 GN=smg1 PE=1 SV=1	2	4	4	4	1	3	0	1	3	0	1	3	0	48.1	48.1	48.1	8.6039	77	77;77	0	29.087	10.4	37.7	0	7302900	601260	6701600	0	0	0	0	2	9	0	11
SPBC14F5.04c;O60101	SPBC14F5.04c;O60101	5;5	5;5	5;5	Phosphoglycerate kinase	pgk1			no				phosphoglycerate kinase Pgk1 (predicted);Phosphoglycerate kinase OS=Schizosaccharomyces pombe (strain 972 / ATCC 24843) OX=284812 GN=pgk1 PE=1 SV=1	2	5	5	5	3	4	1	3	4	1	3	4	1	11.8	11.8	11.8	43.963	414	414;414	0	39.573	6.8	9.2	2.2	7820100	3348100	3849500	622590	1115000	199320	0	10	12	3	25
SPCC13B11.01;P00332	SPCC13B11.01;P00332	8;8	8;8	8;8	Alcohol dehydrogenase	adh1			no				alcohol dehydrogenase Adh1;Alcohol dehydrogenase OS=Schizosaccharomyces pombe (strain 972 / ATCC 24843) OX=284812 GN=adh1 PE=1 SV=2	2	8	8	8	3	5	1	3	5	1	3	5	1	28.6	28.6	28.6	37.396	350	350;350	0	55.842	10.3	18.3	2.6	9098100	2211100	6497400	389610	0	0	0	7	11	2	20
SPBC1685.09;O74329	SPBC1685.09;O74329	2;2	2;2	2;2	40S ribosomal protein S29	rps29			yes				40S ribosomal protein S29 (predicted);40S ribosomal protein S29 OS=Schizosaccharomyces pombe (strain 972 / ATCC 24843) OX=284812 GN=rps29 PE=3 SV=3	2	2	2	2	1	1	1	1	1	1	1	1	1	30.4	30.4	30.4	6.6575	56	56;56	0	13.883	12.5	17.9	17.9	13086000	213520	11915000	958200	0	0	0	1	7	2	10
SPCC16A11.11;Q9UR27	SPCC16A11.11;Q9UR27	2;2	2;2	2;2	54S ribosomal protein L31, mitochondrial	mrpl31			yes				mitochondrial ribosomal protein subunit L31 (predicted);54S ribosomal protein L31, mitochondrial OS=Schizosaccharomyces pombe (strain 972 / ATCC 24843) OX=284812 GN=mrpl31 PE=3 SV=1	2	2	2	2	1	1	0	1	1	0	1	1	0	17.4	17.4	17.4	13.355	115	115;115	0	13.246	8.7	8.7	0	625940	625940	0	0	0	0	0	2	1	0	3
SPAC18G6.14c;Q10101	SPAC18G6.14c;Q10101	5;5	5;5	5;5	40S ribosomal protein S7	rps7			yes				40S ribosomal protein S7 (predicted);40S ribosomal protein S7 OS=Schizosaccharomyces pombe (strain 972 / ATCC 24843) OX=284812 GN=rps7 PE=1 SV=2	2	5	5	5	1	3	1	1	3	1	1	3	1	27.2	27.2	27.2	21.947	195	195;195	0	34.459	4.6	16.4	6.2	4386500	1058000	3328400	0	0	0	0	3	9	1	13
SPAC24H6.07;Q09757	SPAC24H6.07;Q09757	12;12	12;12	3;3	40S ribosomal protein S9-A	rps9a			yes				40S ribosomal protein S9;40S ribosomal protein S9-A OS=Schizosaccharomyces pombe (strain 972 / ATCC 24843) OX=284812 GN=rps901 PE=1 SV=2	2	12	12	3	1	11	3	1	11	3	1	2	2	44.5	44.5	12	22.161	191	191;191	0	113.8	7.9	44.5	12	39790000	2120400	36606000	1063900	0	1164000	310500	3	32	3	38
SPBC11C11.07;Q10192	SPBC11C11.07;Q10192	7;7	2;2	2;2	60S ribosomal protein L18-A	rpl18a			yes				60S ribosomal protein L18;60S ribosomal protein L18-A OS=Schizosaccharomyces pombe (strain 972 / ATCC 24843) OX=284812 GN=rpl1801 PE=1 SV=1	2	7	2	2	3	7	3	1	2	2	1	2	2	39.6	12.8	12.8	21.19	187	187;187	0	73.307	16	39.6	16.6	29894000	1103600	22879000	5911000	0	1975100	1843100	3	13	15	31
SPBC31F10.11c;P87312	SPBC31F10.11c;P87312	26;26	26;26	26;26	Pre-mRNA-splicing factor cwf4	cwf4			no				Prp19 complex subunit Cwf4;Pre-mRNA-splicing factor cwf4 OS=Schizosaccharomyces pombe (strain 972 / ATCC 24843) OX=284812 GN=cwf4 PE=1 SV=1	2	26	26	26	5	24	8	5	24	8	5	24	8	35.2	35.2	35.2	80.84	674	674;674	0	323.31	7.3	34	11.4	91525000	9350100	70934000	11241000	1662100	2240500	2062900	14	75	25	114
SPBC21B10.10;Q9USW5	SPBC21B10.10;Q9USW5	7;7	7;7	2;2	40S ribosomal protein S4-B	rps4b			yes				40S ribosomal protein S4 (predicted);40S ribosomal protein S4-B OS=Schizosaccharomyces pombe (strain 972 / ATCC 24843) OX=284812 GN=rps402 PE=1 SV=1	2	7	7	2	1	6	2	1	6	2	0	2	0	24.8	24.8	7.3	29.658	262	262;262	0	56.89	2.7	24.8	5.7	35042000	1517800	32410000	1114200	0	0	0	4	26	3	33
SPCC576.11;O74895	SPCC576.11;O74895	12;12	1;1	1;1	60S ribosomal protein L15-A	rpl15a			yes				60S ribosomal protein L15 (predicted);60S ribosomal protein L15-A OS=Schizosaccharomyces pombe (strain 972 / ATCC 24843) OX=284812 GN=rpl15 PE=3 SV=1	2	12	1	1	6	11	1	1	1	0	1	1	0	51.7	6	6	23.806	201	201;201	0	13.138	22.4	48.3	3.5	17887000	1448100	16439000	0	1226600	1557200	0	3	9	0	12
SPCP1E11.08;Q9UU79	SPCP1E11.08;Q9UU79	6;6	6;6	6;6	Ribosome biogenesis protein nsa2	nsa2			no				ribosome biogenesis protein Nsa2 (predicted);Ribosome biogenesis protein nsa2 OS=Schizosaccharomyces pombe (strain 972 / ATCC 24843) OX=284812 GN=nsa2 PE=1 SV=1	2	6	6	6	1	5	0	1	5	0	1	5	0	25	25	25	29.705	260	260;260	0	59.242	9.2	22.3	0	9830300	940650	8889600	0	0	0	0	5	13	0	18
SPBP22H7.08;O13614	SPBP22H7.08;O13614	6;6	6;6	4;4	40S ribosomal protein S10-B	rps10b			yes				40S ribosomal protein S10 (predicted);40S ribosomal protein S10-B OS=Schizosaccharomyces pombe (strain 972 / ATCC 24843) OX=284812 GN=rps1002 PE=3 SV=1	2	6	6	4	1	6	2	1	6	2	1	4	2	45.6	45.6	26.5	16.443	147	147;147	0	50.304	6.1	45.6	15.6	18937000	531200	16190000	2216000	0	0	0	2	17	8	27
SPAC17H9.02;O13799	SPAC17H9.02;O13799	11;11	11;11	11;11	Uncharacterized helicase C17H9.02	SPAC17H9.02			no				NURS complex subunit, ATP-dependent RNA helicase Mtl1;Uncharacterized helicase C17H9.02 OS=Schizosaccharomyces pombe (strain 972 / ATCC 24843) OX=284812 GN=SPAC17H9.02 PE=1 SV=1	2	11	11	11	5	5	3	5	5	3	5	5	3	10.8	10.8	10.8	118.46	1030	1030;1030	0	87.939	3.8	5.9	3.5	13432000	9040100	3406700	985640	0	0	0	20	9	5	34
SPBC211.02c;Q9P7R9	SPBC211.02c;Q9P7R9	29;29	29;29	29;29	Pre-mRNA-splicing factor cwf3	cwf3			no				Prp19 complex subunit Cwf3;Pre-mRNA-splicing factor cwf3 OS=Schizosaccharomyces pombe (strain 972 / ATCC 24843) OX=284812 GN=cwf3 PE=1 SV=1	2	29	29	29	6	25	3	6	25	3	6	25	3	34.9	34.9	34.9	92.636	790	790;790	0	323.31	6.6	31.8	4.6	120040000	25206000	90945000	3891100	3422000	5050800	1203900	15	88	16	119
SPBC16H5.10c;O42945;SPBC1711.17;Q9P774	SPBC16H5.10c;O42945	16;16;3;3	13;13;0;0	13;13;0;0	Probable pre-mRNA-splicing factor ATP-dependent RNA helicase prp43	prp43			no				ATP-dependent RNA helicase Prp43;Probable pre-mRNA-splicing factor ATP-dependent RNA helicase prp43 OS=Schizosaccharomyces pombe (strain 972 / ATCC 24843) OX=284812 GN=prp43 PE=3 SV=1	4	16	13	13	7	12	2	5	10	2	5	10	2	18.6	17.3	17.3	83.803	735	735;735;1173;1173	0	150.27	9.5	16.5	3	38525000	8864300	28407000	1253600	0	1115700	753550	13	27	6	46
SPCC364.02c;O59793	SPCC364.02c;O59793	6;6	6;6	6;6	Stress response protein bis1	bis1			no				splicing factor Bis1;Stress response protein bis1 OS=Schizosaccharomyces pombe (strain 972 / ATCC 24843) OX=284812 GN=bis1 PE=1 SV=1	2	6	6	6	2	6	0	2	6	0	2	6	0	25	25	25	43.023	384	384;384	0	70.049	8.9	25	0	27761000	1695500	26066000	0	859310	947960	0	6	30	0	36
SPBC1815.01;P40370	SPBC1815.01;P40370	5;5	5;5	5;5	Enolase 1-1	eno101			no				enolase (predicted);Enolase 1-1 OS=Schizosaccharomyces pombe (strain 972 / ATCC 24843) OX=284812 GN=eno101 PE=1 SV=2	2	5	5	5	3	4	4	3	4	4	3	4	4	12.8	12.8	12.8	47.435	439	439;439	0	179	7.5	10.7	10.9	28862000	6507300	10462000	11893000	2424100	684880	2505200	6	14	30	50
SPBC29A3.12;O59675	SPBC29A3.12;O59675	11;11	2;2	2;2	40S ribosomal protein S9-B	rps9b			yes				40S ribosomal protein S9 (predicted);40S ribosomal protein S9-B OS=Schizosaccharomyces pombe (strain 972 / ATCC 24843) OX=284812 GN=rps902 PE=1 SV=3	2	11	2	2	1	11	1	1	2	0	1	2	0	44.8	12.5	12.5	22.245	192	192;192	0	48.634	8.3	44.8	4.2	11027000	2279500	8747800	0	0	0	0	2	8	0	10
SPAC15E1.03;Q9UTI8	SPAC15E1.03;Q9UTI8	3;3	3;3	3;3	60S ribosomal protein L42	rpl42			yes				60S ribosomal protein L36/L42;60S ribosomal protein L42 OS=Schizosaccharomyces pombe (strain 972 / ATCC 24843) OX=284812 GN=rpl42 PE=1 SV=3	2	3	3	3	1	2	0	1	2	0	1	2	0	21.7	21.7	21.7	12.205	106	106;106	0	18.607	6.6	15.1	0	1328600	483900	844680	0	0	0	0	1	2	0	3
SPCC576.09;O74893	SPCC576.09;O74893	3;3	3;3	3;3	40S ribosomal protein S20	rps20			yes				40S ribosomal protein S20 (predicted);40S ribosomal protein S20 OS=Schizosaccharomyces pombe (strain 972 / ATCC 24843) OX=284812 GN=rps20 PE=1 SV=1	2	3	3	3	1	2	2	1	2	2	1	2	2	22	22	22	13.544	118	118;118	0	22.984	8.5	13.6	15.3	9747100	317460	4018200	5411500	0	0	0	1	7	12	20
SPAC1F8.07c;Q92345	SPAC1F8.07c;Q92345	13;13	13;13	13;13	Probable pyruvate decarboxylase C1F8.07c	SPAC1F8.07c			no				pyruvate decarboxylase (predicted);Probable pyruvate decarboxylase C1F8.07c OS=Schizosaccharomyces pombe (strain 972 / ATCC 24843) OX=284812 GN=SPAC1F8.07c PE=1 SV=3	2	13	13	13	4	12	2	4	12	2	4	12	2	25	25	25	61.547	568	568;569	0	185.42	6.5	23.6	4.6	61837000	3699900	54547000	3590200	817710	2272300	643910	7	44	12	63
SPBC28F2.03;P18253	SPBC28F2.03;P18253	1;1	1;1	1;1	Peptidyl-prolyl cis-trans isomerase	ppi1			no				cyclophilin family peptidyl-prolyl cis-trans isomerase Cyp2;Peptidyl-prolyl cis-trans isomerase OS=Schizosaccharomyces pombe (strain 972 / ATCC 24843) OX=284812 GN=ppi1 PE=3 SV=1	2	1	1	1	1	0	0	1	0	0	1	0	0	8	8	8	17.402	162	162;162	0.0085106	6.6305	8	0	0	672550	672550	0	0	0	0	0	2	0	0	2
SPAC31G5.18c;O14113	SPAC31G5.18c;O14113	4;4	4;4	4;4	Telomere maintenance protein SDE2	sde2			no				intron-specific pre-mRNA splicing-ubiquitin fusion protein Sde2;Telomere maintenance protein SDE2 OS=Schizosaccharomyces pombe (strain 972 / ATCC 24843) OX=284812 GN=sde2 PE=3 SV=1	2	4	4	4	1	4	0	1	4	0	1	4	0	25.1	25.1	25.1	29.251	263	263;263	0	46.419	4.2	25.1	0	10643000	1373200	9270100	0	0	0	0	3	10	0	13
SPCC24B10.21;P07669	SPCC24B10.21;P07669	1;1	1;1	1;1	Triosephosphate isomerase	tpi1			no				triosephosphate isomerase;Triosephosphate isomerase OS=Schizosaccharomyces pombe (strain 972 / ATCC 24843) OX=284812 GN=tpi1 PE=1 SV=4	2	1	1	1	1	0	0	1	0	0	1	0	0	3.6	3.6	3.6	27.227	249	249;249	0	6.9832	3.6	0	0	765720	765720	0	0	0	0	0	2	0	0	2
SPBC1711.06;Q9P784	SPBC1711.06;Q9P784	16;16	5;5	5;5	60S ribosomal protein L4-B	rpl4b			yes				60S ribosomal protein L4 (predicted);60S ribosomal protein L4-B OS=Schizosaccharomyces pombe (strain 972 / ATCC 24843) OX=284812 GN=rpl401 PE=3 SV=1	2	16	5	5	8	11	2	1	4	0	1	4	0	49.9	17.1	17.1	39.91	363	363;363	0	89.813	19.6	40.5	6.3	25927000	939450	24987000	0	0	0	0	2	22	0	24
SPBC24C6.11;O74772	SPBC24C6.11;O74772	5;5	5;5	5;5	Pre-mRNA-splicing factor cwf14	cwf14			no				G10 protein;Pre-mRNA-splicing factor cwf14 OS=Schizosaccharomyces pombe (strain 972 / ATCC 24843) OX=284812 GN=cwf14 PE=1 SV=1	2	5	5	5	1	4	1	1	4	1	1	4	1	29.5	29.5	29.5	17.094	146	146;146	0	53.9	7.5	27.4	7.5	16711000	563540	14797000	1351300	0	0	0	1	12	4	17
SPAC6B12.15;Q10281	SPAC6B12.15;Q10281	1;1	1;1	1;1	Guanine nucleotide-binding protein subunit beta-like protein	rkp1			no				RACK1 ortholog Cpc2;Guanine nucleotide-binding protein subunit beta-like protein OS=Schizosaccharomyces pombe (strain 972 / ATCC 24843) OX=284812 GN=rkp1 PE=1 SV=3	2	1	1	1	1	1	1	1	1	1	1	1	1	3.2	3.2	3.2	34.851	314	314;314	0	9.867	3.2	3.2	3.2	3438300	413700	1272000	1752500	0	0	0	2	5	5	12
SPBC16A3.08c;O42914	SPBC16A3.08c;O42914	1;1	1;1	1;1	Uncharacterized protein C16A3.08c	SPBC16A3.08c			no				Stm1 homolog Oga1;Uncharacterized protein C16A3.08c OS=Schizosaccharomyces pombe (strain 972 / ATCC 24843) OX=284812 GN=SPBC16A3.08c PE=1 SV=1	2	1	1	1	1	1	0	1	1	0	1	1	0	3.5	3.5	3.5	30.949	284	284;284	0	7.8199	3.5	3.5	0	1116400	805650	310770	0	0	0	0	2	1	0	3
SPAC926.04c;P41887	SPAC926.04c;P41887	3;3	3;3	3;3	Heat shock protein 90 homolog	swo1			no				Hsp90 chaperone;Heat shock protein 90 homolog OS=Schizosaccharomyces pombe (strain 972 / ATCC 24843) OX=284812 GN=swo1 PE=1 SV=2	2	3	3	3	2	1	1	2	1	1	2	1	1	4.8	4.8	4.8	80.595	704	704;704	0	33.602	3.1	1.7	1.6	5734600	3468700	712400	1553500	0	0	0	4	1	3	8
SPAC4H3.10c;Q10208	SPAC4H3.10c;Q10208	4;4	4;4	4;4	Pyruvate kinase	pyk1			no				pyruvate kinase;Pyruvate kinase OS=Schizosaccharomyces pombe (strain 972 / ATCC 24843) OX=284812 GN=pyk1 PE=1 SV=1	2	4	4	4	1	3	1	1	3	1	1	3	1	8.4	8.4	8.4	55.514	509	509;509	0	29.515	1.8	6.7	2.2	3630300	590480	2362000	677750	0	0	0	2	5	2	9
SPBC646.02;O94508	SPBC646.02;O94508	16;16	16;16	16;16	Pre-mRNA-splicing factor cwf11	cwf11			no				U2-type spliceosomal complex ATPase Cwf11;Pre-mRNA-splicing factor cwf11 OS=Schizosaccharomyces pombe (strain 972 / ATCC 24843) OX=284812 GN=cwf11 PE=1 SV=1	2	16	16	16	1	16	4	1	16	4	1	16	4	15.3	15.3	15.3	148.37	1284	1284;1284	0	267.44	1	15.3	3.3	81244000	1180900	73071000	6992100	0	1687900	1598500	4	54	11	69
SPAC10F6.02c;O42643	SPAC10F6.02c;O42643	36;36	36;36	33;33	Pre-mRNA-splicing factor ATP-dependent RNA helicase prp22	prp22			no				ATP-dependent RNA helicase Prp22;Pre-mRNA-splicing factor ATP-dependent RNA helicase prp22 OS=Schizosaccharomyces pombe (strain 972 / ATCC 24843) OX=284812 GN=prp22 PE=1 SV=1	2	36	36	33	2	35	0	2	35	0	0	33	0	31.2	31.2	30.4	131.49	1168	1168;1168	0	323.31	0.9	31.2	0	139760000	1313800	138440000	0	0	0	0	3	121	0	124
SPAC17C9.03;Q10475	SPAC17C9.03;Q10475	15;15	15;15	15;15	Eukaryotic translation initiation factor 4 gamma	tif471			no				translation initiation factor eIF4G;Eukaryotic translation initiation factor 4 gamma OS=Schizosaccharomyces pombe (strain 972 / ATCC 24843) OX=284812 GN=tif471 PE=1 SV=1	2	15	15	15	1	15	2	1	15	2	1	15	2	18.5	18.5	18.5	154.03	1403	1403;1403	0	168.48	1.5	18.5	1.7	26325000	1741700	23017000	1566400	0	1023000	306650	3	34	4	41
SPBC14C8.16c;O60096	SPBC14C8.16c;O60096	2;2	2;2	2;2	37S ribosomal protein S35, mitochondrial	bot1			yes				mitochondrial ribosomal protein subunit S35;37S ribosomal protein S35, mitochondrial OS=Schizosaccharomyces pombe (strain 972 / ATCC 24843) OX=284812 GN=bot1 PE=2 SV=1	2	2	2	2	0	2	0	0	2	0	0	2	0	7.9	7.9	7.9	35.752	315	315;315	0	11.725	0	7.9	0	720140	0	720140	0	0	0	0	0	4	0	4
SPAC31G5.17c;O14112	SPAC31G5.17c;O14112	5;5	3;3	3;3	40S ribosomal protein S10-A	rps10a			yes				40S ribosomal protein S10 (predicted);40S ribosomal protein S10-A OS=Schizosaccharomyces pombe (strain 972 / ATCC 24843) OX=284812 GN=rps1001 PE=3 SV=1	2	5	3	3	0	5	1	0	3	1	0	3	1	35.4	16	16	16.275	144	144;144	0	20.623	0	35.4	9.7	6498200	0	6498200	0	0	0	0	0	9	1	10
SPCC962.04;O14062;SPBC1685.02c;O74322	SPCC962.04;O14062	5;5;2;2	5;5;2;2	5;5;2;2	40S ribosomal protein S12-A	rps12a			yes				40S ribosomal protein S12 (predicted);40S ribosomal protein S12-A OS=Schizosaccharomyces pombe (strain 972 / ATCC 24843) OX=284812 GN=rps1201 PE=3 SV=1	4	5	5	5	0	5	0	0	5	0	0	5	0	38.6	38.6	38.6	15.616	145	145;145;148;148	0	108.76	0	38.6	0	12299000	0	12299000	0	0	0	0	0	19	0	19
SPAC5D6.01;SPAC22A12.04c;P0CT59;P0CT58	SPAC5D6.01;SPAC22A12.04c;P0CT59;P0CT58	7;7;7;7	7;7;7;7	7;7;7;7					yes				40S ribosomal protein S15a (predicted);40S ribosomal protein S15a (predicted);40S ribosomal protein S22-B OS=Schizosaccharomyces pombe (strain 972 / ATCC 24843) OX=284812 GN=rps2202 PE=3 SV=1;40S ribosomal protein S22-A OS=Schizosaccharomyces pombe (strain	4	7	7	7	1	6	0	1	6	0	1	6	0	56.9	56.9	56.9	14.76	130	130;130;130;130	0	65.492	10.8	46.2	0	14506000	105910	14400000	0	0	0	0	0	23	0	23
SPBC18H10.14;SPAC664.04c;P0CT65;P0CT64	SPBC18H10.14;SPAC664.04c;P0CT65;P0CT64	4;4;4;4	4;4;4;4	4;4;4;4					yes				40S ribosomal protein S16 (predicted);40S ribosomal protein S16 (predicted);40S ribosomal protein S16-B OS=Schizosaccharomyces pombe (strain 972 / ATCC 24843) OX=284812 GN=rps1602 PE=3 SV=1;40S ribosomal protein S16-A OS=Schizosaccharomyces pombe (strain 9	4	4	4	4	0	4	2	0	4	2	0	4	2	31.4	31.4	31.4	15.395	140	140;140;140;140	0	27.109	0	31.4	17.1	26653000	0	24725000	1928500	0	514930	2022400	0	9	5	14
SPCC24B10.09;Q9P7J6	SPCC24B10.09;Q9P7J6	5;5	1;1	1;1	40S ribosomal protein S17-B	rps17b			yes				40S ribosomal protein S17 (predicted);40S ribosomal protein S17-B OS=Schizosaccharomyces pombe (strain 972 / ATCC 24843) OX=284812 GN=rps1702 PE=1 SV=1	2	5	1	1	0	5	0	0	1	0	0	1	0	33.3	9.1	9.1	15.534	132	132;132	0.0086207	6.7224	0	33.3	0	0	0	0	0	0	0	0	0	1	0	1
SPBC21C3.13;P58234;SPBC649.02;P79016	SPBC21C3.13;P58234;SPBC649.02;P79016	6;6;5;5	6;6;5;5	6;6;5;5	40S ribosomal protein S19-A;40S ribosomal protein S19-B	rps19a;rps19b			yes				40S ribosomal protein S19 (predicted);40S ribosomal protein S19-A OS=Schizosaccharomyces pombe (strain 972 / ATCC 24843) OX=284812 GN=rps1901 PE=2 SV=1;40S ribosomal protein S19 (predicted);40S ribosomal protein S19-B OS=Schizosaccharomyces pombe (strain 9	4	6	6	6	0	5	5	0	5	5	0	5	5	35.4	35.4	35.4	16.15	144	144;144;143;143	0	44.049	0	27.8	34.7	24824000	0	12590000	12234000	0	864210	3400800	0	20	19	39
SPBC1685.10;O74330	SPBC1685.10;O74330	1;1	1;1	1;1	40S ribosomal protein S27	rps27			yes				40S ribosomal protein S27 (predicted);40S ribosomal protein S27 OS=Schizosaccharomyces pombe (strain 972 / ATCC 24843) OX=284812 GN=rps27 PE=3 SV=1	2	1	1	1	0	1	0	0	1	0	0	1	0	9.6	9.6	9.6	9.1718	83	83;83	0	7.1563	0	9.6	0	3307800	0	3307800	0	0	0	0	0	4	0	4
SPCC285.15c;SPAC25G10.06;P0CT80;P0CT79	SPCC285.15c;SPAC25G10.06;P0CT80;P0CT79	1;1;1;1	1;1;1;1	1;1;1;1					yes				40S ribosomal protein S28, Rps2802;40S ribosomal protein S28 (predicted);40S ribosomal protein S28-B OS=Schizosaccharomyces pombe (strain 972 / ATCC 24843) OX=284812 GN=rps2802 PE=3 SV=1;40S ribosomal protein S28-A OS=Schizosaccharomyces pombe (strain 972	4	1	1	1	0	0	1	0	0	1	0	0	1	13.2	13.2	13.2	7.6638	68	68;68;68;68	1	-2	0	0	13.2	253390	0	0	253390	0	0	0	0	0	1	1	+
SPBC16G5.14c;O60128	SPBC16G5.14c;O60128	10;10	10;10	10;10	40S ribosomal protein S3	rps3			yes				40S ribosomal protein S3 (predicted);40S ribosomal protein S3 OS=Schizosaccharomyces pombe (strain 972 / ATCC 24843) OX=284812 GN=rps3 PE=1 SV=1	2	10	10	10	0	10	1	0	10	1	0	10	1	38.6	38.6	38.6	27.553	249	249;249	0	178.62	0	38.6	5.2	41407000	0	38111000	3295300	0	0	0	0	39	5	44
SPAC13G6.02c;Q09781	SPAC13G6.02c;Q09781	12;12	4;4	4;4	40S ribosomal protein S1-A	rps101			yes				40S ribosomal protein S3a;40S ribosomal protein S1-A OS=Schizosaccharomyces pombe (strain 972 / ATCC 24843) OX=284812 GN=rps101 PE=3 SV=2	2	12	4	4	2	12	1	0	4	0	0	4	0	36.9	16.3	16.3	28.488	252	252;252	0	38.629	7.1	36.9	4	17252000	0	17252000	0	0	0	0	0	14	0	14
SPBC19F8.08;SPAC959.07;Q9P4W9;P87158	SPBC19F8.08;SPAC959.07;Q9P4W9;P87158	6;6;6;6	1;1;1;1	1;1;1;1	40S ribosomal protein S4-C;40S ribosomal protein S4-A	rps4c;rps4a			yes				40S ribosomal protein S4 (predicted);40S ribosomal protein S4 (predicted);40S ribosomal protein S4-C OS=Schizosaccharomyces pombe (strain 972 / ATCC 24843) OX=284812 GN=rps403 PE=1 SV=1;40S ribosomal protein S4-A OS=Schizosaccharomyces pombe (strain 972 /	4	6	1	1	1	5	2	0	1	0	0	1	0	22.1	4.6	4.6	29.688	262	262;262;262;262	0	24.636	2.7	22.1	5.7	9166300	0	9166300	0	0	0	0	0	4	0	4
SPAC8C9.08;O14277;SPAC328.10c;Q9P3T6	SPAC8C9.08;O14277;SPAC328.10c;Q9P3T6	5;5;4;4	5;5;4;4	5;5;4;4	40S ribosomal protein S5-A;40S ribosomal protein S5-B	rps5a;rps5b			yes				40S ribosomal protein S5 (predicted);40S ribosomal protein S5-A OS=Schizosaccharomyces pombe (strain 972 / ATCC 24843) OX=284812 GN=rps5 PE=3 SV=1;40S ribosomal protein S5 (predicted);40S ribosomal protein S5-B OS=Schizosaccharomyces pombe (strain 972 / AT	4	5	5	5	0	3	2	0	3	2	0	3	2	31.5	31.5	31.5	22.224	203	203;203;203;203	0	51.154	0	18.7	12.8	9080400	0	5709700	3370700	0	0	0	0	4	15	19
SPAC644.15;SPBC3B9.13c;P17476;P17477	SPAC644.15;SPBC3B9.13c;P17476;P17477	1;1;1;1	1;1;1;1	1;1;1;1	60S acidic ribosomal protein P1-alpha 1;60S acidic ribosomal protein P1-alpha 3	rpa1;rpa3			yes				60S acidic ribosomal protein A1;60S acidic ribosomal protein A3;60S acidic ribosomal protein P1-alpha 1 OS=Schizosaccharomyces pombe (strain 972 / ATCC 24843) OX=284812 GN=rpp101 PE=3 SV=1;60S acidic ribosomal protein P1-alpha 3 OS=Schizosaccharomyces pomb	4	1	1	1	0	1	0	0	1	0	0	1	0	14.7	14.7	14.7	11.141	109	109;110;109;110	0.0043478	6.8999	0	14.7	0	0	0	0	0	0	0	0	0	2	0	2
SPBP8B7.06;P08094	SPBP8B7.06;P08094	2;2	2;2	1;1	60S acidic ribosomal protein P2-alpha	rpp201			yes				60S acidic ribosomal protein A2;60S acidic ribosomal protein P2-alpha OS=Schizosaccharomyces pombe (strain 972 / ATCC 24843) OX=284812 GN=rpp201 PE=1 SV=1	2	2	2	1	0	1	1	0	1	1	0	1	0	38.2	38.2	27.3	11.158	110	110;110	0	17.487	0	27.3	10.9	4842400	0	4525900	316410	0	0	0	0	6	2	8
SPCC18.14c;O74864	SPCC18.14c;O74864	2;2	2;2	2;2	60S acidic ribosomal protein P0	rpp0			yes				60S acidic ribosomal protein Rpp0 (predicted);60S acidic ribosomal protein P0 OS=Schizosaccharomyces pombe (strain 972 / ATCC 24843) OX=284812 GN=rpp0 PE=3 SV=1	2	2	2	2	0	2	0	0	2	0	0	2	0	7.7	7.7	7.7	33.565	312	312;312	0	16.857	0	7.7	0	4135100	0	4135100	0	0	0	0	0	7	0	7
SPBC17G9.10;SPAC26A3.07c;P0CT78;P0CT77	SPBC17G9.10;SPAC26A3.07c;P0CT78;P0CT77	6;6;6;6	6;6;6;6	6;6;6;6					yes				60S ribosomal protein L11 (predicted);60S ribosomal protein L11 (predicted);60S ribosomal protein L11-B OS=Schizosaccharomyces pombe (strain 972 / ATCC 24843) OX=284812 GN=rpl1102 PE=2 SV=1;60S ribosomal protein L11-A OS=Schizosaccharomyces pombe (strain 9	4	6	6	6	1	6	1	1	6	1	1	6	1	32.8	32.8	32.8	19.891	174	174;174;174;174	0	169.52	8	32.8	8	63702000	365700	62464000	873140	0	0	0	0	30	2	32
SPCC1682.14;O42699	SPCC1682.14;O42699	8;8	1;1	1;1	60S ribosomal protein L19-B	rpl19b			yes				60S ribosomal protein L19;60S ribosomal protein L19-B OS=Schizosaccharomyces pombe (strain 972 / ATCC 24843) OX=284812 GN=rpl1902 PE=2 SV=2	2	8	1	1	4	7	3	0	1	0	0	1	0	31.1	4.7	4.7	22.753	193	193;193	0	7.2199	13	30.6	17.1	1002800	0	1002800	0	0	0	0	0	1	0	1
SPAC11E3.15;Q09668	SPAC11E3.15;Q09668	2;2	2;2	2;2	60S ribosomal protein L22	rpl22			yes				60S ribosomal protein L22 (predicted);60S ribosomal protein L22 OS=Schizosaccharomyces pombe (strain 972 / ATCC 24843) OX=284812 GN=rpl22 PE=1 SV=3	2	2	2	2	0	2	1	0	2	1	0	2	1	21.4	21.4	21.4	13.32	117	117;117	0	23.273	0	21.4	11.1	13721000	0	10227000	3493100	0	0	0	0	12	6	18
SPCC1322.11;SPAC3G9.03;P0CT61;P0CT60	SPCC1322.11;SPAC3G9.03;P0CT61;P0CT60	5;5;5;5	5;5;5;5	5;5;5;5					yes				60S ribosomal protein L23;60S ribosomal protein L23;60S ribosomal protein L23-B OS=Schizosaccharomyces pombe (strain 972 / ATCC 24843) OX=284812 GN=rpl2302 PE=3 SV=1;60S ribosomal protein L23-A OS=Schizosaccharomyces pombe (strain 972 / ATCC 24843) OX=2848	4	5	5	5	0	5	0	0	5	0	0	5	0	38.8	38.8	38.8	14.882	139	139;139;139;139	0	68.077	0	38.8	0	25616000	0	25616000	0	0	0	0	0	20	0	20
SPBC776.11;P57728	SPBC776.11;P57728	10;10	2;2	2;2	60S ribosomal protein L28-B	rpl28b			yes				60S ribosomal protein L27/L28;60S ribosomal protein L28-B OS=Schizosaccharomyces pombe (strain 972 / ATCC 24843) OX=284812 GN=rpl2801 PE=1 SV=1	2	10	2	2	4	9	2	0	2	0	0	2	0	52	8.8	8.8	16.685	148	148;148	0	18.694	27	52	18.2	5243800	0	5243800	0	0	0	0	0	8	0	8
SPBC1921.01c;Q9USX4	SPBC1921.01c;Q9USX4	5;5	3;3	3;3	60S ribosomal protein L33-A	rpl33a			yes				60S ribosomal protein L35a (predicted);60S ribosomal protein L33-A OS=Schizosaccharomyces pombe (strain 972 / ATCC 24843) OX=284812 GN=rpl35b PE=3 SV=2	2	5	3	3	0	5	0	0	3	0	0	3	0	47.2	32.4	32.4	12.187	108	108;108	0	18.801	0	47.2	0	1036800	0	1036800	0	0	0	0	0	3	0	3
SPCP31B10.08c;Q9USG6	SPCP31B10.08c;Q9USG6	5;5	5;5	3;3	60S ribosomal protein L33-B	rpl33b			yes				60S ribosomal protein L35a;60S ribosomal protein L33-B OS=Schizosaccharomyces pombe (strain 972 / ATCC 24843) OX=284812 GN=rpl35a PE=1 SV=1	2	5	5	3	0	5	0	0	5	0	0	3	0	44.4	44.4	29.6	12.108	108	108;108	0	42.936	0	44.4	0	13652000	0	13652000	0	0	0	0	0	18	0	18
SPBC83.02c;O94686	SPBC83.02c;O94686	5;5	2;2	2;2	60S ribosomal protein L43-B	rpl43b			yes				60S ribosomal protein L37a (predicted);60S ribosomal protein L43-B OS=Schizosaccharomyces pombe (strain 972 / ATCC 24843) OX=284812 GN=rpl4302 PE=3 SV=1	2	5	2	2	2	5	0	0	2	0	0	2	0	52.1	26.6	26.6	10.38	94	94;94	0	49.132	16	52.1	0	7957000	0	7957000	0	0	0	0	0	8	0	8
SPBC577.02;Q9USR7	SPBC577.02;Q9USR7	3;3	3;3	2;2	60S ribosomal protein L38-1	rpl38a			yes				60S ribosomal protein L38 (predicted);60S ribosomal protein L38-1 OS=Schizosaccharomyces pombe (strain 972 / ATCC 24843) OX=284812 GN=rpl3801 PE=3 SV=1	2	3	3	2	0	3	2	0	3	2	0	2	1	43.2	43.2	28.4	8.4919	74	74;74	0	23.288	0	43.2	33.8	12911000	0	7873300	5038100	0	443490	1733800	0	25	12	37
SPAC30D11.12;Q09900	SPAC30D11.12;Q09900	2;2	1;1	1;1	60S ribosomal protein L38-2	rpl38b			yes				60S ribosomal protein L38 (predicted);60S ribosomal protein L38-2 OS=Schizosaccharomyces pombe (strain 972 / ATCC 24843) OX=284812 GN=rpl3802 PE=3 SV=1	2	2	1	1	0	2	2	0	1	1	0	1	1	33.8	18.9	18.9	8.3388	74	74;74	0	8.4912	0	33.8	33.8	17940000	0	7668400	10271000	0	0	0	0	8	13	21
SPBC11C11.09c;SPAC3H5.12c;P52822;O74306	SPBC11C11.09c;SPAC3H5.12c;P52822;O74306	5;5;5;5	5;5;5;5	5;5;5;5	60S ribosomal protein L5-A;60S ribosomal protein L5-B	rpl5a;rpl5b			yes				60S ribosomal protein L5;60S ribosomal protein L5 (predicted);60S ribosomal protein L5-A OS=Schizosaccharomyces pombe (strain 972 / ATCC 24843) OX=284812 GN=rpl501 PE=1 SV=2;60S ribosomal protein L5-B OS=Schizosaccharomyces pombe (strain 972 / ATCC 24843)	4	5	5	5	0	5	0	0	5	0	0	5	0	20.4	20.4	20.4	33.485	294	294;294;294;294	0	36.494	0	20.4	0	13135000	0	13135000	0	0	0	0	0	9	0	9
SPAC4G9.16c;Q10232;SPCC613.06;O74905	SPAC4G9.16c;Q10232	4;4;1;1	4;4;1;1	4;4;1;1	60S ribosomal protein L9-A	rpl9a			yes				60S ribosomal protein L9;60S ribosomal protein L9-A OS=Schizosaccharomyces pombe (strain 972 / ATCC 24843) OX=284812 GN=rpl901 PE=3 SV=1	4	4	4	4	0	4	0	0	4	0	0	4	0	18.9	18.9	18.9	21.513	190	190;190;189;189	0	32.275	0	18.9	0	6281100	0	6281100	0	0	0	0	0	11	0	11
SPCC417.08;O94489	SPCC417.08;O94489	7;7	7;7	7;7	Elongation factor 3	tef3			no				translation elongation factor eEF3;Elongation factor 3 OS=Schizosaccharomyces pombe (strain 972 / ATCC 24843) OX=284812 GN=tef3 PE=1 SV=1	2	7	7	7	1	6	1	1	6	1	1	6	1	7.5	7.5	7.5	115.8	1047	1047;1047	0	46.378	1.1	6.5	1.1	6000200	730010	4930900	339220	0	0	0	2	8	1	11
SPAC22E12.11c;Q10362	SPAC22E12.11c;Q10362	2;2	2;2	2;2	SET domain-containing protein 3	set3			no				histone lysine methyltransferase Set3;SET domain-containing protein 3 OS=Schizosaccharomyces pombe (strain 972 / ATCC 24843) OX=284812 GN=set3 PE=1 SV=1	2	2	2	2	2	1	0	2	1	0	2	1	0	2	2	2	94.886	859	859;859	0	11.189	2	0.8	0	8309400	921980	7387400	0	0	0	0	2	1	0	3
SPCP31B10.07;SPAC513.01c;O14460	SPCP31B10.07;SPAC513.01c;O14460	9;9;9	8;8;8	8;8;8	Elongation factor 2	eft201			no				translation elongation factor 2 (EF-2) Eft2,B;translation elongation factor 2 (EF-2) Eft2,A;Elongation factor 2 OS=Schizosaccharomyces pombe (strain 972 / ATCC 24843) OX=284812 GN=eft201 PE=1 SV=2	3	9	8	8	2	9	2	1	8	1	1	8	1	11.2	10	10	93.23	842	842;842;842	0	54.571	2.9	11.2	2.9	14964000	470120	13126000	1368300	0	0	0	1	20	3	24
SPAC3A12.14;P05933	SPAC3A12.14;P05933	3;3	3;3	3;3	Calmodulin	cam1			no				calmodulin Cam1;Calmodulin OS=Schizosaccharomyces pombe (strain 972 / ATCC 24843) OX=284812 GN=cam1 PE=1 SV=1	2	3	3	3	0	3	0	0	3	0	0	3	0	26	26	26	16.905	150	150;150	0	140.45	0	26	0	19927000	0	19927000	0	0	0	0	0	13	0	13
SPBC9B6.08;Q9USP6	SPBC9B6.08;Q9USP6	5;5	5;5	5;5	Clathrin light chain	clc1			no				clathrin light chain Clc1;Clathrin light chain OS=Schizosaccharomyces pombe (strain 972 / ATCC 24843) OX=284812 GN=clc1 PE=1 SV=1	2	5	5	5	0	4	2	0	4	2	0	4	2	23.6	23.6	23.6	25.863	229	229;229	0	37.023	0	16.6	10.5	13419000	0	9489700	3929200	0	0	0	0	18	7	25
SPAC27D7.07c;O42661	SPAC27D7.07c;O42661	4;4	4;4	4;4	Small nuclear ribonucleoprotein Sm D1	smd1			no				Sm snRNP core protein Smd1;Small nuclear ribonucleoprotein Sm D1 OS=Schizosaccharomyces pombe (strain 972 / ATCC 24843) OX=284812 GN=smd1 PE=1 SV=1	2	4	4	4	0	4	0	0	4	0	0	4	0	55.6	55.6	55.6	13.089	117	117;117	0	28.99	0	55.6	0	5015500	0	5015500	0	0	0	0	0	8	0	8
SPCC5E4.10c;Q9P7Z6	SPCC5E4.10c;Q9P7Z6	4;4	4;4	4;4	Uncharacterized protein C5E4.10c	SPCC5E4.10c			no				human leukocyte receptor 1 ortholog;Uncharacterized protein C5E4.10c OS=Schizosaccharomyces pombe (strain 972 / ATCC 24843) OX=284812 GN=SPCC5E4.10c PE=4 SV=2	2	4	4	4	0	4	2	0	4	2	0	4	2	21.7	21.7	21.7	23.914	198	198;198	0	59.823	0	21.7	12.1	7073100	0	6131800	941340	0	318320	499400	0	14	4	18
SPBC1861.08c;Q9USX8	SPBC1861.08c;Q9USX8	3;3	3;3	3;3	U2 small nuclear ribonucleoprotein A	lea1			no				U2 snRNP-associated protein Lea1 (predicted);U2 small nuclear ribonucleoprotein A OS=Schizosaccharomyces pombe (strain 972 / ATCC 24843) OX=284812 GN=lea1 PE=1 SV=1	2	3	3	3	0	3	0	0	3	0	0	3	0	13.9	13.9	13.9	26.914	237	237;239	0	39.837	0	13.9	0	15148000	0	15148000	0	0	0	0	0	15	0	15
SPBC18H10.10c;O60141	SPBC18H10.10c;O60141	7;7	7;7	7;7	Protein saf4	saf4			no				splicing associated factor Saf4;Protein saf4 OS=Schizosaccharomyces pombe (strain 972 / ATCC 24843) OX=284812 GN=saf4 PE=3 SV=2	2	7	7	7	0	7	1	0	7	1	0	7	1	22.1	22.1	22.1	34.693	299	299;299	0	57.657	0	22.1	3.7	13077000	0	12683000	393910	0	0	0	0	16	2	18
SPBP4H10.04;Q12705	SPBP4H10.04;Q12705	8;8	8;8	8;8	Serine/threonine-protein phosphatase 2B catalytic subunit	ppb1			no				calcium-dependent serine/threonine protein phosphatase calcineurin A, catalytic subunit Ppb1;Serine/threonine-protein phosphatase 2B catalytic subunit OS=Schizosaccharomyces pombe (strain 972 / ATCC 24843) OX=284812 GN=ppb1 PE=3 SV=2	2	8	8	8	0	8	1	0	8	1	0	8	1	19	19	19	63.714	554	554;554	0	81.508	0	19	1.8	18209000	0	17812000	397700	0	0	0	0	28	0	28
SPAC6G10.11c;SPAC589.10c;P0C8R3;P0C016;SPAC1805.12c;SPAC11G7.04;SPBC337.08c;P0CH07;P0CH06;P0CG72	SPAC6G10.11c;SPAC589.10c;P0C8R3;P0C016;SPAC1805.12c;SPAC11G7.04;SPBC337.08c;P0CH07;P0CH06;P0CG72	2;2;2;2;1;1;1;1;1;1	2;2;2;2;1;1;1;1;1;1	2;2;2;2;1;1;1;1;1;1	Ubiquitin-40S ribosomal protein S27b;Ubiquitin;40S ribosomal protein S27b;Ubiquitin-40S ribosomal protein S27a;Ubiquitin;40S ribosomal protein S27a;Ubiquitin-60S ribosomal protein L40;Ubiquitin;60S ribosomal protein L40;Polyubiquitin;Ubiquitin	ubi5;ubi3;ubi2;ubi1;ubi4			no				ribosomal-ubiquitin fusion protein Ubi3 (predicted);ribosomal-ubiquitin fusion protein Ubi5 (predicted);Ubiquitin-40S ribosomal protein S27b OS=Schizosaccharomyces pombe (strain 972 / ATCC 24843) OX=284812 GN=ubi5 PE=1 SV=2;Ubiquitin-40S ribosomal protein	10	2	2	2	0	2	1	0	2	1	0	2	1	14	14	14	17.258	150	150;150;150;150;128;128;382;128;128;382	0	17.394	0	14	6	7040500	0	5981100	1059400	0	0	0	0	7	4	11
SPBC29A10.13;O94390	SPBC29A10.13;O94390	2;2	2;2	2;2	ATP synthase subunit d, mitochondrial	atp7			no				F1-FO ATP synthase subunit D (predicted);ATP synthase subunit d, mitochondrial OS=Schizosaccharomyces pombe (strain 972 / ATCC 24843) OX=284812 GN=atp7 PE=3 SV=3	2	2	2	2	0	2	0	0	2	0	0	2	0	10.9	10.9	10.9	19.138	175	175;175	0	12.715	0	10.9	0	4090000	0	4090000	0	0	0	0	0	7	0	7
SPBC428.12c;O94359	SPBC428.12c;O94359	1;1	1;1	1;1	Uncharacterized RNA-binding protein C428.12c	SPBC428.12c			no				peptidyl-prolyl cis-trans isomerase E (predicted);Uncharacterized RNA-binding protein C428.12c OS=Schizosaccharomyces pombe (strain 972 / ATCC 24843) OX=284812 GN=SPBC428.12c PE=4 SV=2	2	1	1	1	0	1	0	0	1	0	0	1	0	27.6	27.6	27.6	12.915	116	116;116	0	11.779	0	27.6	0	2867800	0	2867800	0	0	0	0	0	4	0	4
SPBC365.05c;Q9Y7Y2	SPBC365.05c;Q9Y7Y2	5;5	5;5	5;5	Pre-mRNA-splicing factor slu7	slu7			no				splicing factor Slu7;Pre-mRNA-splicing factor slu7 OS=Schizosaccharomyces pombe (strain 972 / ATCC 24843) OX=284812 GN=slu7 PE=1 SV=1	2	5	5	5	0	5	0	0	5	0	0	5	0	16.6	16.6	16.6	42.871	379	379;379	0	58.64	0	16.6	0	11165000	0	11165000	0	0	0	0	0	12	0	12
SPBC16H5.02;O42938	SPBC16H5.02;O42938	7;7	7;7	7;7	ATP-dependent 6-phosphofructokinase	pfk1			no				6-phosphofructokinase pfk1;ATP-dependent 6-phosphofructokinase OS=Schizosaccharomyces pombe (strain 972 / ATCC 24843) OX=284812 GN=pfk1 PE=1 SV=1	2	7	7	7	0	7	1	0	7	1	0	7	1	10.9	10.9	10.9	102.55	942	942;942	0	108.9	0	10.9	1.4	16394000	0	14945000	1449700	0	0	0	0	26	3	29
SPCC1795.11;O13370	SPCC1795.11;O13370	6;6	6;6	6;6	ATP-dependent RNA helicase ded1	ded1			no				translation initiation RNA helicase Sum3;ATP-dependent RNA helicase ded1 OS=Schizosaccharomyces pombe (strain 972 / ATCC 24843) OX=284812 GN=ded1 PE=1 SV=1	2	6	6	6	0	5	3	0	5	3	0	5	3	12.9	12.9	12.9	69.758	636	636;636	0	56.634	0	11.2	6.8	11253000	0	8990500	2262800	0	316150	521180	0	16	6	22
SPBC1709.05;Q10284	SPBC1709.05;Q10284	9;9	9;9	9;9	Heat shock protein sks2	sks2			no				Hsp70 family heat shock protein, ribosome associated Sks2;Ribosome-associated molecular chaperone sks2 OS=Schizosaccharomyces pombe (strain 972 / ATCC 24843) OX=284812 GN=sks2 PE=1 SV=2	2	9	9	9	0	7	6	0	7	6	0	7	6	16.8	16.8	16.8	67.205	613	613;613	0	69.426	0	13.4	10.3	13423000	0	6402900	7019800	0	341910	1359600	0	15	20	35
SPAC140.02;P41891	SPAC140.02;P41891	4;4	4;4	4;4	Protein gar2	gar2			no				nucleolar protein required for rRNA processing;Protein gar2 OS=Schizosaccharomyces pombe (strain 972 / ATCC 24843) OX=284812 GN=gar2 PE=1 SV=2	2	4	4	4	0	4	0	0	4	0	0	4	0	12.6	12.6	12.6	52.987	500	500;500	0	47.571	0	12.6	0	6382500	0	6382500	0	0	0	0	0	11	0	11
SPAC8C9.04;O14273	SPAC8C9.04;O14273	4;4	4;4	4;4	Meiotically up-regulated protein C8C9.04	SPAC8C9.04			no				Schizosaccharomyces specific protein;Meiotically up-regulated protein C8C9.04 OS=Schizosaccharomyces pombe (strain 972 / ATCC 24843) OX=284812 GN=SPAC8C9.04 PE=1 SV=1	2	4	4	4	0	4	0	0	4	0	0	4	0	10.8	10.8	10.8	67.035	647	647;647	0	40.073	0	10.8	0	10546000	0	10546000	0	0	0	0	0	12	0	12
SPBC1D7.04;Q09330	SPBC1D7.04;Q09330	1;1	1;1	1;1	mRNA export protein mlo3	mlo3			no				RNA binding protein Mlo3;mRNA export protein mlo3 OS=Schizosaccharomyces pombe (strain 972 / ATCC 24843) OX=284812 GN=mlo3 PE=1 SV=1	2	1	1	1	0	1	0	0	1	0	0	1	0	8	8	8	21.791	199	199;199	0	11.715	0	8	0	3431200	0	3431200	0	0	0	0	0	4	0	4
SPBC16H5.08c;O42943	SPBC16H5.08c;O42943	5;5	5;5	5;5	Uncharacterized ABC transporter ATP-binding protein C16H5.08c	SPBC16H5.08c			no				ribosome biogenesis ATPase, Arb family ABCF2-like (predicted);Uncharacterized ABC transporter ATP-binding protein C16H5.08c OS=Schizosaccharomyces pombe (strain 972 / ATCC 24843) OX=284812 GN=SPBC16H5.08c PE=1 SV=1	2	5	5	5	0	5	0	0	5	0	0	5	0	9.9	9.9	9.9	69.212	618	618;618	0	71.295	0	9.9	0	5258700	0	5258700	0	0	0	0	0	12	0	12
SPCC297.06c;Q9UUN3	SPCC297.06c;Q9UUN3	1;1	1;1	1;1	Uncharacterized protein C297.06c				no				conserved fungal protein;Uncharacterized protein C297.06c OS=Schizosaccharomyces pombe (strain 972 / ATCC 24843) OX=284812 GN=SPCC297.06c PE=4 SV=2	2	1	1	1	0	1	0	0	1	0	0	1	0	4.3	4.3	4.3	27.632	230	230;230	0	15.091	0	4.3	0	1391600	0	1391600	0	0	0	0	0	4	0	4
SPAC664.11;P22774	SPAC664.11;P22774	5;5	5;5	5;5	Heat shock 70 kDa protein, mitochondrial	ssp1			no				mitochondrial (2Fe-2S) cluster assembly chaperone Ssc1;Iron-sulfur cluster biogenesis chaperone, mitochondrial OS=Schizosaccharomyces pombe (strain 972 / ATCC 24843) OX=284812 GN=ssc1 PE=1 SV=2	2	5	5	5	0	5	1	0	5	1	0	5	1	8.3	8.3	8.3	72.976	674	674;674	0	33.053	0	8.3	1.3	3639000	0	2933400	705660	0	0	0	0	9	2	11
SPBC24C6.04;O74766	SPBC24C6.04;O74766	2;2	2;2	2;2	Probable delta-1-pyrroline-5-carboxylate dehydrogenase	SPBC24C6.04			no				delta-1-pyrroline-5-carboxylate dehydrogenase Put2 (predicted);Probable delta-1-pyrroline-5-carboxylate dehydrogenase OS=Schizosaccharomyces pombe (strain 972 / ATCC 24843) OX=284812 GN=SPBC24C6.04 PE=1 SV=1	2	2	2	2	0	2	0	0	2	0	0	2	0	4.7	4.7	4.7	60.218	548	548;548	0	20.184	0	4.7	0	3232200	0	3232200	0	0	0	0	0	7	0	7
SPBC3E7.14;O59734	SPBC3E7.14;O59734	1;1	1;1	1;1	Small nuclear ribonucleoprotein F	smf1			no				Sm snRNP core protein Smf1;Small nuclear ribonucleoprotein F OS=Schizosaccharomyces pombe (strain 972 / ATCC 24843) OX=284812 GN=smf1 PE=1 SV=1	2	1	1	1	0	1	0	0	1	0	0	1	0	12.8	12.8	12.8	8.66	78	78;78	0.008658	6.7509	0	12.8	0	786800	0	786800	0	0	0	0	0	1	0	1
SPAC22A12.15c;P36604	SPAC22A12.15c;P36604	7;7	6;6	6;6	78 kDa glucose-regulated protein homolog	bip1			no				ER heat shock protein BiP;Endoplasmic reticulum chaperone BiP OS=Schizosaccharomyces pombe (strain 972 / ATCC 24843) OX=284812 GN=bip1 PE=3 SV=2	2	7	6	6	0	6	2	0	5	1	0	5	1	13.3	11.6	11.6	73.226	663	663;663	0	40.429	0	12.1	2.9	4974700	0	3683300	1291400	0	0	0	0	8	5	13
SPBP8B7.16c;P24782	SPBP8B7.16c;P24782	3;3	3;3	3;3	ATP-dependent RNA helicase dbp2	dbp2			no				ATP-dependent RNA helicase Dbp2;ATP-dependent RNA helicase dbp2 OS=Schizosaccharomyces pombe (strain 972 / ATCC 24843) OX=284812 GN=dbp2 PE=2 SV=2	2	3	3	3	0	3	0	0	3	0	0	3	0	7.1	7.1	7.1	61.547	550	550;550	0	19.976	0	7.1	0	1453100	0	1453100	0	0	0	0	0	5	0	5
SPBC354.12;O43026	SPBC354.12;O43026	13;13	1;1	1;1	Glyceraldehyde-3-phosphate dehydrogenase 2	gpd3			no				glyceraldehyde 3-phosphate dehydrogenase Gpd3;Glyceraldehyde-3-phosphate dehydrogenase 2 OS=Schizosaccharomyces pombe (strain 972 / ATCC 24843) OX=284812 GN=gpd3 PE=1 SV=1	2	13	1	1	11	12	7	0	1	0	0	1	0	40.6	3.6	3.6	35.674	335	335;335	0	9.159	36.7	37.3	23	392450	0	392450	0	0	0	0	0	3	0	3
SPAC25B8.12c;Q9UTA6	SPAC25B8.12c;Q9UTA6	1;1	1;1	1;1	Uncharacterized hydrolase C25B8.12c	SPAC25B8.12c			no				HAD superfamily hydrolase, unknown role;Uncharacterized hydrolase C25B8.12c OS=Schizosaccharomyces pombe (strain 972 / ATCC 24843) OX=284812 GN=SPAC25B8.12c PE=1 SV=1	2	1	1	1	0	1	0	0	1	0	0	1	0	2.6	2.6	2.6	33.85	303	303;303	1	-2	0	2.6	0	0	0	0	0	0	0	0	0	2	0	2	+
SPBC660.11;Q9HEQ9	SPBC660.11;Q9HEQ9	1;1	1;1	1;1	Single-stranded TG1-3 DNA-binding protein	tcg1			no				single-stranded telomeric binding protein Tgc1;Single-stranded TG1-3 DNA-binding protein OS=Schizosaccharomyces pombe (strain 972 / ATCC 24843) OX=284812 GN=tcg1 PE=1 SV=3	2	1	1	1	0	1	0	0	1	0	0	1	0	7.2	7.2	7.2	38.002	349	349;349	0	10.313	0	7.2	0	795800	0	795800	0	0	0	0	0	2	0	2
SPAC31G5.07;O14107	SPAC31G5.07;O14107	2;2	2;2	2;2	Cell fusion protein dni1	dni1			no				tetraspan protein, claudin Dni1;Cell fusion protein dni1 OS=Schizosaccharomyces pombe (strain 972 / ATCC 24843) OX=284812 GN=dni1 PE=2 SV=2	2	2	2	2	0	1	1	0	1	1	0	1	1	3.4	3.4	3.4	25.388	234	234;234	0	12.416	0	3.4	3	16522000	0	1372300	15150000	0	0	0	0	1	7	8
SPBP8B7.11;O94260	SPBP8B7.11;O94260	2;2	2;2	2;2	Putative G3BP-like protein	nxt3			no				ubiquitin protease cofactor Nxt3 (predicted);Putative G3BP-like protein OS=Schizosaccharomyces pombe (strain 972 / ATCC 24843) OX=284812 GN=nxt3 PE=1 SV=1	2	2	2	2	0	1	2	0	1	2	0	1	2	7.8	7.8	7.8	47.972	434	434;434	0	18.317	0	3.9	7.8	2259400	0	719040	1540400	0	0	0	0	2	4	6
SPAC17G6.13;O13791	SPAC17G6.13;O13791	2;2	2;2	2;2	Protein slt1	slt1			no				Schizosaccharomyces specific protein Slt1;Protein slt1 OS=Schizosaccharomyces pombe (strain 972 / ATCC 24843) OX=284812 GN=slt1 PE=1 SV=3	2	2	2	2	0	2	0	0	2	0	0	2	0	8.3	8.3	8.3	49.136	433	433;433	0	11.63	0	8.3	0	1773400	0	1773400	0	0	0	0	0	2	0	2
SPBC1778.01c;Q9Y7I8	SPBC1778.01c;Q9Y7I8	1;1	1;1	1;1	Zuotin	zuo1			no				ribosome-associated chaperone, zuotin (predicted);Zuotin OS=Schizosaccharomyces pombe (strain 972 / ATCC 24843) OX=284812 GN=zuo1 PE=1 SV=2	2	1	1	1	0	1	0	0	1	0	0	1	0	2.7	2.7	2.7	50.209	442	442;442	0	7.6588	0	2.7	0	660800	0	660800	0	0	0	0	0	2	0	2
SPBC36.07;O59704	SPBC36.07;O59704	1;1	1;1	1;1	Elongator complex protein 1	iki3			no				elongator complex WD repeat protein Elp1;Elongator complex protein 1 OS=Schizosaccharomyces pombe (strain 972 / ATCC 24843) OX=284812 GN=iki3 PE=3 SV=1	2	1	1	1	0	1	0	0	1	0	0	1	0	1	1	1	141.61	1253	1253;1253	0	7.8581	0	1	0	7700100	0	7700100	0	0	0	0	0	4	0	4
SPBC17D11.02c;O74757	SPBC17D11.02c;O74757	2;2	2;2	2;2	ERAD-associated E3 ubiquitin-protein ligase hrd1	hrd1			no				Hrd1 complex ubiquitin-protein ligase E3 subunit, Hrd1;ERAD-associated E3 ubiquitin-protein ligase hrd1 OS=Schizosaccharomyces pombe (strain 972 / ATCC 24843) OX=284812 GN=hrd1 PE=1 SV=1	2	2	2	2	0	2	0	0	2	0	0	2	0	5.8	5.8	5.8	75.656	677	677;677	0	17.42	0	5.8	0	437010	0	437010	0	0	0	0	0	2	0	2
SPAC4A8.11c;Q10289	SPAC4A8.11c;Q10289	4;4	4;4	4;4	Fatty acid synthase subunit alpha;Acyl carrier;3-oxoacyl-[acyl-carrier-protein] reductase;3-oxoacyl-[acyl-carrier-protein] synthase	fas2			no				fatty acid synthase alpha subunit Fas2;Fatty acid synthase subunit alpha OS=Schizosaccharomyces pombe (strain 972 / ATCC 24843) OX=284812 GN=fas2 PE=1 SV=2	2	4	4	4	0	4	0	0	4	0	0	4	0	2.4	2.4	2.4	202.17	1842	1842;1842	0	29.75	0	2.4	0	809670	0	809670	0	0	0	0	0	6	0	6
SPBC2D10.10c;P35551	SPBC2D10.10c;P35551	1;1	1;1	1;1	rRNA 2-O-methyltransferase fibrillarin	fib1			no				fibrillarin, rRNA methyltransferase;rRNA 2-O-methyltransferase fibrillarin OS=Schizosaccharomyces pombe (strain 972 / ATCC 24843) OX=284812 GN=fib1 PE=1 SV=1	2	1	1	1	0	1	0	0	1	0	0	1	0	4.6	4.6	4.6	32.04	305	305;305	0	8.5508	0	4.6	0	379670	0	379670	0	0	0	0	0	1	0	1
SPAC29E6.02;Q09856	SPAC29E6.02;Q09856	3;3	3;3	3;3	U4/U5/U6 small nuclear ribonucleoprotein prp3	prp3			no				U4/U6 x U5 tri-snRNP complex subunit Prp3;U4/U5/U6 small nuclear ribonucleoprotein prp3 OS=Schizosaccharomyces pombe (strain 972 / ATCC 24843) OX=284812 GN=prp3 PE=1 SV=1	2	3	3	3	0	3	0	0	3	0	0	3	0	5.9	5.9	5.9	62.588	542	542;542	0	20.508	0	5.9	0	1534700	0	1534700	0	0	0	0	0	2	0	2
SPBC2F12.05c;O14340	SPBC2F12.05c;O14340	1;1	1;1	1;1	Oxysterol-binding protein homolog C2F12.05c	SPBC2F12.05c			no				sterol transfer protein Osh2 (predicted);Oxysterol-binding protein homolog C2F12.05c OS=Schizosaccharomyces pombe (strain 972 / ATCC 24843) OX=284812 GN=SPBC2F12.05c PE=1 SV=2	2	1	1	1	0	1	1	0	1	1	0	1	1	3	3	3	148.47	1310	1310;1310	0	13.363	0	3	3	4260700	0	2435900	1824800	0	0	0	0	3	5	8
SPBC216.05;Q02099	SPBC216.05;Q02099	1;1	1;1	1;1	Protein kinase rad3	rad3			no				ATR checkpoint kinase Rad3;Protein kinase rad3 OS=Schizosaccharomyces pombe (strain 972 / ATCC 24843) OX=284812 GN=rad3 PE=1 SV=2	2	1	1	1	0	1	1	0	1	1	0	1	1	0.3	0.3	0.3	273.53	2386	2386;2386	1	-2	0	0.3	0.3	14934000	0	13977000	956260	0	0	0	0	6	3	9	+
SPCC338.15;O59866	SPCC338.15;O59866	2;2	2;2	2;2	Dolichyl-diphosphooligosaccharide--protein glycosyltransferase subunit wbp1	wbp1			no				dolichyl-di-phosphooligosaccharide-protein glycotransferase subunit Wbp1 (predicted);Dolichyl-diphosphooligosaccharide--protein glycosyltransferase subunit wbp1 OS=Schizosaccharomyces pombe (strain 972 / ATCC 24843) OX=284812 GN=wbp1 PE=2 SV=2	2	2	2	2	0	2	0	0	2	0	0	2	0	4.1	4.1	4.1	48.898	437	437;437	0	10.655	0	4.1	0	3261100	0	3261100	0	0	0	0	0	1	0	1
SPBC13G1.02;O60064	SPBC13G1.02;O60064	1;1	1;1	1;1	Probable mannose-1-phosphate guanyltransferase	SPBC13G1.02			no				mannose-1-phosphate guanyltransferase (predicted);Probable mannose-1-phosphate guanyltransferase OS=Schizosaccharomyces pombe (strain 972 / ATCC 24843) OX=284812 GN=SPBC13G1.02 PE=3 SV=1	2	1	1	1	0	1	0	0	1	0	0	1	0	3.6	3.6	3.6	46.096	414	414;414	0.008547	6.6391	0	3.6	0	484670	0	484670	0	0	0	0	0	1	0	1
SPAC24C9.12c;O13972	SPAC24C9.12c;O13972	1;1	1;1	1;1	Probable serine hydroxymethyltransferase, cytosolic	SPAC24C9.12c			no				serine hydroxymethyltransferase Shm1 (predicted);Probable serine hydroxymethyltransferase, cytosolic OS=Schizosaccharomyces pombe (strain 972 / ATCC 24843) OX=284812 GN=SPAC24C9.12c PE=3 SV=1	2	1	1	1	0	1	0	0	1	0	0	1	0	2.6	2.6	2.6	51.86	467	467;467	0	8.0879	0	2.6	0	420550	0	420550	0	0	0	0	0	1	0	1
SPBC21D10.12;O74352	SPBC21D10.12;O74352	1;1	1;1	1;1	Protein hob1	hob1			no				BAR adaptor protein Hob1;Protein hob1 OS=Schizosaccharomyces pombe (strain 972 / ATCC 24843) OX=284812 GN=hob1 PE=1 SV=1	2	1	1	1	0	1	0	0	1	0	0	1	0	2.6	2.6	2.6	51.391	466	466;466	0.0043668	6.9611	0	2.6	0	0	0	0	0	0	0	0	0	1	0	1
SPBC651.01c;O94659	SPBC651.01c;O94659	1;1	1;1	1;1	Probable nucleolar GTP-binding protein 1	nog1			no				ribosome export GTP binding protein Nog1 (predicted);Probable nucleolar GTP-binding protein 1 OS=Schizosaccharomyces pombe (strain 972 / ATCC 24843) OX=284812 GN=nog1 PE=1 SV=2	2	1	1	1	0	1	0	0	1	0	0	1	0	2	2	2	72.798	642	642;642	0	8.2217	0	2	0	0	0	0	0	0	0	0	0	1	0	1
SPBC1A4.08c;O74341	SPBC1A4.08c;O74341	13;13	13;13	13;13	T-complex protein 1 subunit gamma	cct3		yes	no			yes	chaperonin-containing T-complex gamma subunit Cct3;T-complex protein 1 subunit gamma OS=Schizosaccharomyces pombe (strain 972 / ATCC 24843) OX=284812 GN=cct3 PE=1 SV=1	2	13	13	13	0	0	13	0	0	13	0	0	13	27.5	27.5	27.5	58.48	528	528;528	0	150.67	0	0	27.5	46358000	0	0	46358000	0	0	0	0	0	123	123
SPAC1420.02c;Q9UTM4	SPAC1420.02c;Q9UTM4	9;9	9;9	9;9	T-complex protein 1 subunit epsilon	cct5		yes	no			yes	chaperonin-containing T-complex epsilon subunit Cct5;T-complex protein 1 subunit epsilon OS=Schizosaccharomyces pombe (strain 972 / ATCC 24843) OX=284812 GN=cct5 PE=3 SV=1	2	9	9	9	0	0	9	0	0	9	0	0	9	16.7	16.7	16.7	59.377	546	546;546	0	81.453	0	0	16.7	26130000	0	0	26130000	0	0	0	0	0	95	95
SPBC106.06;P50999	SPBC106.06;P50999	7;7	7;7	7;7	T-complex protein 1 subunit delta	cct4		yes	no			yes	chaperonin-containing T-complex delta subunit Cct4;T-complex protein 1 subunit delta OS=Schizosaccharomyces pombe (strain 972 / ATCC 24843) OX=284812 GN=cct4 PE=2 SV=2	2	7	7	7	0	0	7	0	0	7	0	0	7	14.2	14.2	14.2	56.968	527	527;527	0	66.34	0	0	14.2	26427000	0	0	26427000	0	0	0	0	0	73	73
SPBC25H2.12c;P87153	SPBC25H2.12c;P87153	8;8	8;8	8;8	Probable T-complex protein 1 subunit eta	cct7		yes	no			yes	chaperonin-containing T-complex eta subunit Cct7;Probable T-complex protein 1 subunit eta OS=Schizosaccharomyces pombe (strain 972 / ATCC 24843) OX=284812 GN=cct7 PE=1 SV=1	2	8	8	8	0	0	8	0	0	8	0	0	8	16.7	16.7	16.7	60.686	558	558;558	0	131.65	0	0	16.7	40221000	0	0	40221000	0	0	0	0	0	73	73
SPBC12D12.03;O94501	SPBC12D12.03;O94501	8;8	8;8	8;8	T-complex protein 1 subunit alpha	cct1		yes	no			yes	chaperonin-containing T-complex alpha subunit Cct1;T-complex protein 1 subunit alpha OS=Schizosaccharomyces pombe (strain 972 / ATCC 24843) OX=284812 GN=cct1 PE=3 SV=1	2	8	8	8	0	0	8	0	0	8	0	0	8	15.5	15.5	15.5	60.046	556	556;556	0	82.603	0	0	15.5	21039000	0	0	21039000	0	0	0	0	0	71	71
SPBC337.05c;P78921	SPBC337.05c;P78921	7;7	7;7	7;7	Probable T-complex protein 1 subunit theta	cct8		yes	no			yes	chaperonin-containing T-complex theta subunit Cct8;Probable T-complex protein 1 subunit theta OS=Schizosaccharomyces pombe (strain 972 / ATCC 24843) OX=284812 GN=cct8 PE=2 SV=3	2	7	7	7	0	0	7	0	0	7	0	0	7	16.5	16.5	16.5	59.955	546	546;546	0	89.704	0	0	16.5	29215000	0	0	29215000	0	0	0	0	0	44	44
SPBC646.11;O94515	SPBC646.11;O94515	5;5	5;5	5;5	T-complex protein 1 subunit zeta	cct6			no				chaperonin-containing T-complex zeta subunit Cct6;T-complex protein 1 subunit zeta OS=Schizosaccharomyces pombe (strain 972 / ATCC 24843) OX=284812 GN=cct6 PE=3 SV=1	2	5	5	5	0	0	5	0	0	5	0	0	5	10.7	10.7	10.7	58.548	535	535;535	0	68.721	0	0	10.7	19089000	0	0	19089000	0	0	0	0	0	29	29
SPAC1D4.04;Q10147	SPAC1D4.04;Q10147	4;4	4;4	4;4	Probable T-complex protein 1 subunit beta	cct2			no				chaperonin-containing T-complex beta subunit Cct2;Probable T-complex protein 1 subunit beta OS=Schizosaccharomyces pombe (strain 972 / ATCC 24843) OX=284812 GN=cct2 PE=3 SV=1	2	4	4	4	0	0	4	0	0	4	0	0	4	9.5	9.5	9.5	56.676	527	527;527	0	33.282	0	0	9.5	7205600	0	0	7205600	0	0	0	0	0	16	16
SPBC1A4.02c;P18869	SPBC1A4.02c;P18869	1;1	1;1	1;1	3-isopropylmalate dehydrogenase	leu1			no				3-isopropylmalate dehydrogenase Leu1;3-isopropylmalate dehydrogenase OS=Schizosaccharomyces pombe (strain 972 / ATCC 24843) OX=284812 GN=leu1 PE=1 SV=1	2	1	1	1	0	0	1	0	0	1	0	0	1	3.5	3.5	3.5	39.732	371	371;371	0	8.7352	0	0	3.5	2023600	0	0	2023600	0	0	0	0	0	6	6
SPCC794.07;O59816	SPCC794.07;O59816	1;1	1;1	1;1	Dihydrolipoyllysine-residue acetyltransferase component of pyruvate dehydrogenase complex, mitochondrial	lat1			no				dihydrolipoamide S-acetyltransferase E2, Lat1 (predicted);Dihydrolipoyllysine-residue acetyltransferase component of pyruvate dehydrogenase complex, mitochondrial OS=Schizosaccharomyces pombe (strain 972 / ATCC 24843) OX=284812 GN=lat1 PE=3 SV=1	2	1	1	1	0	0	1	0	0	1	0	0	1	2.7	2.7	2.7	52.06	483	483;483	0	8.0718	0	0	2.7	914570	0	0	914570	0	0	0	0	0	3	3
SPAC1006.07;P47943	SPAC1006.07;P47943	1;1	1;1	1;1	ATP-dependent RNA helicase eIF4A	tif1			no				translation initiation factor eIF4A tif1;ATP-dependent RNA helicase eIF4A OS=Schizosaccharomyces pombe (strain 972 / ATCC 24843) OX=284812 GN=tif1 PE=1 SV=2	2	1	1	1	0	0	1	0	0	1	0	0	1	3.1	3.1	3.1	44.436	392	392;392	0	7.0259	0	0	3.1	415120	0	0	415120	0	0	0	0	0	2	2
SPAC1071.10c;P09627	SPAC1071.10c;P09627	1;1	1;1	1;1	Plasma membrane ATPase 1	pma1			no				plasma membrane P-type proton exporting ATPase, P3-type Pma1;Plasma membrane ATPase 1 OS=Schizosaccharomyces pombe (strain 972 / ATCC 24843) OX=284812 GN=pma1 PE=1 SV=1	2	1	1	1	0	0	1	0	0	1	0	0	1	1.3	1.3	1.3	99.883	919	919;919	0	8.0251	0	0	1.3	761770	0	0	761770	0	0	0	0	0	4	4
SPBC19G7.16;O42964	SPBC19G7.16;O42964	1;1	1;1	1;1	Transcription factor iws1	iws1			no				transcription elongation factor complex subunit Iws1;Transcription factor iws1 OS=Schizosaccharomyces pombe (strain 972 / ATCC 24843) OX=284812 GN=iws1 PE=3 SV=1	2	1	1	1	0	0	1	0	0	1	0	0	1	3.5	3.5	3.5	49.114	428	428;428	0	10.66	0	0	3.5	684990	0	0	684990	0	0	0	0	0	2	2
SPBC14C8.02;O60084	SPBC14C8.02;O60084	1;1	1;1	1;1	Mitochondrial import inner membrane translocase subunit tim44	tim44			no				TIM23 translocase complex subunit Tim44 (predicted);Mitochondrial import inner membrane translocase subunit tim44 OS=Schizosaccharomyces pombe (strain 972 / ATCC 24843) OX=284812 GN=tim44 PE=3 SV=1	2	1	1	1	0	0	1	0	0	1	0	0	1	2.6	2.6	2.6	48.549	427	427;427	0	7.3653	0	0	2.6	312760	0	0	312760	0	0	0	0	0	1	1
SPAC9.09;Q9UT19	SPAC9.09;Q9UT19	1;1	1;1	1;1	Probable 5-methyltetrahydropteroyltriglutamate--homocysteine methyltransferase	met26			no				homocysteine methyltransferase Met26;Probable 5-methyltetrahydropteroyltriglutamate--homocysteine methyltransferase OS=Schizosaccharomyces pombe (strain 972 / ATCC 24843) OX=284812 GN=met26 PE=1 SV=1	2	1	1	1	0	0	1	0	0	1	0	0	1	1.6	1.6	1.6	85.339	764	764;764	0	7.0031	0	0	1.6	348370	0	0	348370	0	0	0	0	0	2	2
SPAC1A6.04c;P78854	SPAC1A6.04c;P78854	1;1	1;1	1;1	Lysophospholipase 1	plb1			no				phospholipase B homolog Plb1;Lysophospholipase 1 OS=Schizosaccharomyces pombe (strain 972 / ATCC 24843) OX=284812 GN=plb1 PE=2 SV=2	2	1	1	1	0	0	1	0	0	1	0	0	1	2.1	2.1	2.1	67.118	613	613;613	0	7.8559	0	0	2.1	306680	0	0	306680	0	0	0	0	0	1	1
SPBC1921.06c;Q9USX0	SPBC1921.06c;Q9USX0	1;1	1;1	1;1	Beta-1,3-galactosyltransferase pvg3	pvg3			no				Golgi galactosylxylosylprotein 3-beta-galactosyltransferase Pvg3;Beta-1,3-galactosyltransferase pvg3 OS=Schizosaccharomyces pombe (strain 972 / ATCC 24843) OX=284812 GN=pvg3 PE=1 SV=1	2	1	1	1	0	1	0	0	1	0	0	1	0	3.7	3.7	3.7	43.834	378	378;378	1	-2	0	3.7	0	0	0	0	0	0	0	0	0	0	0	0	+
SPCC737.07c;O94247	SPCC737.07c;O94247	1;1	1;1	1;1	DNA polymerase alpha-associated DNA helicase A	hcs1			no				DNA polymerase alpha-associated DNA helicase A (predicted);DNA polymerase alpha-associated DNA helicase A OS=Schizosaccharomyces pombe (strain 972 / ATCC 24843) OX=284812 GN=hcs1 PE=3 SV=1	2	1	1	1	0	1	0	0	1	0	0	1	0	2	2	2	75.002	660	660;660	1	-2	0	2	0	0	0	0	0	0	0	0	0	0	0	0	+
SPAC1093.06c;O13290	SPAC1093.06c;O13290	1;1	1;1	1;1	Dynein heavy chain, cytoplasmic	dhc1			no				dynein heavy chain, minus-end directed microtubule motor Dhc1;Dynein heavy chain, cytoplasmic OS=Schizosaccharomyces pombe (strain 972 / ATCC 24843) OX=284812 GN=dhc1 PE=1 SV=1	2	1	1	1	0	1	0	0	1	0	0	1	0	0.2	0.2	0.2	484.31	4196	4196;4196	1	-2	0	0.2	0	0	0	0	0	0	0	0	0	0	0	0	+
SPBC216.06c;Q9UUM2	SPBC216.06c;Q9UUM2	1;1	1;1	1;1	Mating-type switching protein swi1	swi1			no				replication fork protection complex subunit Swi1;Mating-type switching protein swi1 OS=Schizosaccharomyces pombe (strain 972 / ATCC 24843) OX=284812 GN=swi1 PE=1 SV=1	2	1	1	1	0	1	0	0	1	0	0	1	0	1.2	1.2	1.2	112.63	971	971;971	1	-2	0	1.2	0	0	0	0	0	0	0	0	0	0	0	0	+
SPBC36.09;O59706	SPBC36.09;O59706	1;1	1;1	1;1	Pre-mRNA-splicing factor sap61	sap61			no				U2 snRNP-associated protein sap61;Pre-mRNA-splicing factor sap61 OS=Schizosaccharomyces pombe (strain 972 / ATCC 24843) OX=284812 GN=sap61 PE=1 SV=1	2	1	1	1	0	1	0	0	1	0	0	1	0	2	2	2	57.255	492	492;492	1	-2	0	2	0	0	0	0	0	0	0	0	0	0	0	0	+
SPAC4F8.13c;O14188	SPAC4F8.13c;O14188	1;1	1;1	1;1	Ras GTPase-activating-like protein rng2	rng2			no				RasGAP GTPase activating protein IQGAP Rng2;Ras GTPase-activating-like protein rng2 OS=Schizosaccharomyces pombe (strain 972 / ATCC 24843) OX=284812 GN=rng2 PE=1 SV=1	2	1	1	1	0	1	0	0	1	0	0	1	0	0.8	0.8	0.8	171.67	1489	1489;1489	1	-2	0	0.8	0	0	0	0	0	0	0	0	0	0	0	0	+
SPAC926.08c;Q9UUG1	SPAC926.08c;Q9UUG1	1;1	1;1	1;1	Ribosome production factor 2 homolog	SPAC926.08c			no				Brix domain ribosome biogenesis protein Rpf2;Ribosome production factor 2 homolog OS=Schizosaccharomyces pombe (strain 972 / ATCC 24843) OX=284812 GN=SPAC926.08c PE=1 SV=1	2	1	1	1	0	1	0	0	1	0	0	1	0	4.4	4.4	4.4	36.071	317	317;317	0	7.5209	0	4.4	0	658900	0	658900	0	0	0	0	0	0	0	0
SPAC4F10.11;O36023	SPAC4F10.11;O36023	1;1	1;1	1;1	Septin homolog spn1	spn1			no				mitotic septin Spn1;Septin homolog spn1 OS=Schizosaccharomyces pombe (strain 972 / ATCC 24843) OX=284812 GN=spn1 PE=1 SV=2	2	1	1	1	1	0	0	1	0	0	1	0	0	2.1	2.1	2.1	53.737	469	469;469	1	-2	2.1	0	0	0	0	0	0	0	0	0	0	0	0	0	+
[truncated: 17 more columns]
