# Supplementary material for: Defining the Functional Interactome of Spliceosome-Associated G-Patch Protein Gpl1 in the Fission Yeast Schizosaccharomyces pombe
Source: Int J Mol Sci. 2022 Oct 24;23(21):12800. doi: 10.3390/ijms232112800 (PMC9658070; doi:10.3390/ijms232112800)
Supplement: Supplementary file 1 [file ijms-23-12800-s001.zip › Supplementary data/Table S3.xlsx]

## Sheet: Table S3
Table S3: List of strains, plasmids and primers used in the study
S. pombe strain	Genotype	Source
FY70	h-	Cipak lab
FY330	h- gpl-TAP::kanMX6	Cipak lab
FY381	h- gih35-TAP::kanMX6	Cipak lab
FY377	h- wdr83-TAP::kanMX6	Cipak lab
FY278	h- leu1-32 ura4-D18 ade6-M210	Cipak lab
FY243	h- leu-1-32 ura4-D18 ade6-M210 gpl1::natMX4	Cipak lab
FY244	h- leu-1-32 ura4-D18 ade6-M210 gih35::natMX4	Cipak lab
FY431	h- leu-1-32 ura4-D18 ade6-M210 wdr83::natMX4	Cipak lab
FY433	h- leu-1-32 ura4-D18 ade6-M210 gpl1::natMX4 gih35::hphMX4	Cipak lab
FY443	h- leu-1-32 ura4-D18 ade6-M210 gpl1::natMX4 wdr83::bleMX4	Cipak lab
FY509	h- leu-1-32 ura4-D18 ade6-M210 gpl1::natMX4 wdr83::bleMX4	Cipak lab
FY510	h- leu-1-32 ura4-D18 ade6-M210 gpl1::natMX4 gih35::hphMX4 wdr83::bleMX4	Cipak lab
FY486	h- leu-1-32 ura4-D18 ade6-M210 gpl1::natMX4 gih35-TAP::kanMX4	Cipak lab
FY488	h- leu-1-32 ura4-D18 ade6-M210 gpl1::natMX4 wdr83-TAP::kanMX4	Cipak lab
FY490	h- leu-1-32 ura4-D18 ade6-M210 gih35::natMX4 gpl1-TAP::kanMX6	Cipak lab
FY492	h- leu-1-32 ura4-D18 ade6-M210 gih35::natMX4 wdr83-TAP::kanMX6	Cipak lab
FY494	h- leu-1-32 ura4-D18 ade6-M210 wdr83::natMX4 gpl1-TAP::kanMX4	Cipak lab
FY496	h- leu-1-32 ura4-D18 ade6-M210 wdr83::natMX4 gih35-TAP::kanMX4	Cipak lab
FY421	h- leu-1-32 ura4-D18 ade6-M210 gpl1::natMX4 gih35::hphMX4 wdr83-TAP::kanMX6	Cipak lab
FY422	h- leu-1-32 ura4-D18 ade6-M210 gih35::natMX4 wdr83::bleMX4 gpl1-TAP::kanMX6	Cipak lab
FY498	h- leu-1-32 ura4-D18 ade6-M210 gpl1::natMX4 wdr83::bleMX4 gih35-TAP::kanMX6	Cipak lab
S. cerevisiae strain	Genotype	Source
PJ69-4A	MATa trp1-901 leu2-3, 112, ura3-52 his3-200, gal4Δ, gal80Δ, LYS2::GAL1-HIS3, GAL2-ADE2, met2::GAL7-lacZ	Clontech
Plasmid	Purpose	Source
pCloneNat1	Deletion	Gregan lab
pCloneHyg1	Deletion	Gregan lab
pCloneBleo1	Deletion	Gregan lab
pTAPKan1	TAP tagging	Gregan lab
pAS2-1	Yeast-two-hybrid	Clontech
pGADT7	Yeast-two-hybrid	Clontech
Primer	Sequence of primer	Purpose
upch-uni	gtcgttagaacgcggctaca	Checking of deletion
dwch-uni	tctgggcctccatgtcgctgg	Checking of deletion
gpl1-upout	AAAATCTAGAatgagaagaagccccgcaat	Deletion
gpl1-upin	AAAAAAGCTTaaaacaagaagtaatcgtgatccgt	Deletion
gpl1-dwout	AAAATCTAGAagttcctgtaacccagcccg	Deletion
gpl1-dwin	AAAAGGATCCttgttttaagcaaaaacttagtacttc	Deletion
gpl1-upch	cgcgaattacaactgacctgc	Checking of deletion
gpl1-dwch	acccgagggagcgattacaa	Checking of deletion
gih35-upout	AAAATCTAGAtgccacaaaatcgacccttcc	Deletion
gih35-upin	AAAACTCGAGcgcaatttgagtaaaatctgggaaacc	Deletion
gih35-dwout	AAAATCTAGAgcgatgttttggagcaccagatg	Deletion
gih35-dwin	AAAAAGATCTccaacttgctcaatccacccc	Deletion
gih35-upch	tcaacatccggggcaaacta	Checking of deletion
gih35-dwch	tcctggttttcatccttcgga	Checking of deletion
wdr83-upout	AAAATCTAGAtgcaatacaaaaggagcaaattccc	Deletion
wdr83-upin	AAAACTCGAGgcattacaaaaggatgctaggaacacg	Deletion
wdr83-dwout	AAAATCTAGAAtcaattgtggaatctttgttcacgc	Deletion
wdr83-dwin	AAAAAGATCTggtttgaatagctggaagcgaatgc	Deletion
wdr83-upch	cgagagtcggctgaccaaga	Checking of deletion
wdr83-dwch	tcgggctcgacaacttttca	Checking of deletion
upch-uni_TAP	gaagcagtggtcttcaactcg	Checking of TAP tagging
dwch-uni_TAP	tgtcggggctggcttaacta	Checking of TAP tagging
gpl1-upout_TAP	AAAAgggcccTTGAGAAGACCTCGTACAGTTG	TAP tagging
gpl1-upin_TAP	AAAAgtcgacGTCATCCCCAAATATTGCACTG	TAP tagging
gpl1-dwout_TAP	AAAAgggcccTAATTACCCAGTTCCTGTAACC	TAP tagging
gpl1-dwin_TAP	AAAAggatccGCAAAAACTTAGTACTTCCTAT	TAP tagging
gpl1-upch_TAP	GCCTCGACTAAAAAAGAGTCG	Checking of TAP tagging
gpl1-dwch_TAP	GCGAATGGTAATTCCTCCTCTG	Checking of TAP tagging
gih35-upout_TAP	AAAAgggcccAAATTTTGAAATGCCTACTT	TAP tagging
gih35-upin_TAP	AAAAgtcgacTTTTTCTCGTTTATAGTATT	TAP tagging
gih35-dwout_TAP	AAAAgggcccATAAGAGAAAGTATTGTTGCCAGTTGT	TAP tagging
gih35-dwin_TAP	AAAAggtaccTATATGTTAATACAATTTCATGTTACC	TAP tagging
gih35-upch_TAP	ATTCGCACTCATTTGGTTCGT	Checking of TAP tagging
gih35-dwch_TAP	GGTTTTCATCCTTCGGAAGTC	Checking of TAP tagging
wdr83-upout_TAP	AAAAgggcccAACATGGAGTACCGAGTTAGAT	TAP tagging
wdr83-upin_TAP	AAAAgtcgacGTTGTACTGGTATATGAACAAA	TAP tagging
wdr83-dwout_TAP	AAAAgggcccGCAGTAGCTTGGTTCTCAG	TAP tagging
wdr83-dwin_TAP	AAAAggatccCCACCTCAATTTCCCCAAT	TAP tagging
wdr83-upch_TAP	CTTGACCAAGAAACGGGTA	Checking of TAP tagging
wdr83-dwch_TAP	TGCATTCTTCGCTTGTAACTAA	Checking of TAP tagging
gpl1-fw-Y2H	ATATCATATGTATGCCAATTCAAGAAAAAGAAG	Y2H
gpl1-rv-Y2H	ATATGGATCCTCAGTCATCCCCAAATATTGCAC	Y2H
gih35-fw-Y2H	ATATCATATGCCTAATGAGTTTATTTCC	Y2H
gih35-rv-Y2H	ATATGGATCCTTATTTTTCTCGTTTATAGTATTTATCC	Y2H
wdr83-fw-Y2H	ATATGAATTCATGCGATTGGAAGCTAAAAC	Y2H
wdr83-rv-Y2H	ATATGGATCCTCAGTTGTACTGGTATATGAAC	Y2H
gpl1(1-110)-rv-Y2H	ATATGGATCCTCATTTACTAAGCTCTTGGTCAGCAC	Y2H
gpl1(111-259)-fw-Y2H	ATATCATATGGTTTATACTTCGAAAATAAATACGATTG	Y2H
gpl1(111-259)-rv-Y2H	ATATGGATCCTCAGCTTTTCCCTTTGCTTCTGTC	Y2H
gpl1(259-534)-fw-Y2H	ATATCATATGAGCATAATCAAATCGCAAAATTG	Y2H
q-gpl1_fw	GCTTCTCCATTTACACCCGT	Checking of deletion by RT-qPCR
q-gpl1_rv	TCCCAACCCTCAGGTATTGT	Checking of deletion by RT-qPCR
q-gih35_fw	AATTCAACCTATCCGCCTGG	Checking of deletion by RT-qPCR
q-gih35_rv	CGTCAACAGTAAGACCAGCA	Checking of deletion by RT-qPCR
q-wdr83_fw	CGGCGGTGACAAATTCATTC	Checking of deletion by RT-qPCR
q-wdr83_rv	TTAGAATCGAACGAACCGCT	Checking of deletion by RT-qPCR
act1-fw	GCAAGCGTGGTATTTTGACC	RT-qPCR
act1-rv	CTTCTCACGGTTGGATTTGG	RT-qPCR
fet5_E-fw	GCTTTTGTTTGTGGTGTTGC	RT-qPCR
fet5_E-rv	TCCCATTCGAAGTTTTCTGC	RT-qPCR
fet5_I-fw	CAGATCCACTCTTGCTCACAGG	RT-qPCR
fet5_I-rv	CTAGTCATTAGCAGAAGCTCGAGG	RT-qPCR
pwi1_E-fw	TCTTTCAGGCGCTGTTACG	RT-qPCR
pwi1_E-rv	GTTTTTGAGGCTTCGACTGC	RT-qPCR
pwi1_I-fw	CTGGAAGAAGCAGTCGAAGC	RT-qPCR
pwi1_I-rv	GCATTGCTTTCCAAAAATCC	RT-qPCR
